# Supplementary material for: Computational repositioning and preclinical validation of mifepristone for human vestibular schwannoma
Source: Sci Rep. 2018 Apr 3;8:5437. doi: 10.1038/s41598-018-23609-7 (PMC5882888; doi:10.1038/s41598-018-23609-7)
Supplement: Supplementary file 4 — Supplementary Data File S1 [file 41598_2018_23609_MOESM4_ESM.csv]

Gene Symbol	GSE39645 Differential Expression P-Value	Additional Tumors Differential Expression P-Value	Meta-analytic P-Value	Bonferonni-corrected Meta-analytic P-Value
A1BG	0.003319568	1.23E-05	0.673346119	1
A1CF	0.000362	0.920006635	0.013997858	1
A2M	7.02E-05	0.437161253	0.005521427	1
A2ML1	1.51E-05	9.39E-23	4.87E-07	0.00826102
A4GALT	7.78E-13	3.10E-38	3.78E-06	0.064085652
A4GNT	0.000196	0.00321952	0.001172503	1
AAAS	0.00477	1.30E-05	0.545293488	1
AACS	0.371	0.581107457	0.612015551	1
AADAC	3.02E-08	0.026339344	0.000264714	1
AADACL2	1.20E-05	0.194297814	0.014589919	1
AADACL3	1.42E-05	0.989484846	0.006153936	1
AADACL4	0.00137	0.002860873	0.002454146	1
AADAT	0.00413	0.222354685	0.099873707	1
AAED1	1.43E-07	9.21E-12	1.37E-06	0.023215069
AAGAB	0.0431	2.91E-05	0.233618385	1
AAK1	9.08E-05	3.06E-09	0.008018918	1
AAMP	0.0968	0.161590762	0.373000978	1
AANAT	0.0129	0.435610721	0.045915657	1
AARD	0.0417	0.01421785	0.026735327	1
AARS	1.49E-05	6.63E-07	0.066671604	1
AARS2	0.000124757	0.036942834	0.496411309	1
AASDH	4.53E-05	0.004615636	0.001027607	1
AASDHPPT	1.91E-05	0.639030778	0.00280619	1
AASS	7.48E-05	0.000682967	0.028390804	1
AATF	6.54E-07	0.720132425	0.003547616	1
AATK	2.63E-08	0.542310145	0.002123897	1
ABAT	0.000451	0.957725576	0.012364894	1
ABCA1	2.60E-07	0.556789724	0.001344749	1
ABCA10	0.514	5.74E-08	0.070829072	1
ABCA12	0.000134	0.445851644	0.005005972	1
ABCA13	5.12E-05	4.55E-14	7.20E-07	0.012205368
ABCA2	2.83E-05	0.889118368	0.007028547	1
ABCA3	2.32E-09	0.292264835	0.000422135	1
ABCA4	4.53E-06	0.00092317	0.000356025	1
ABCA5	0.499	2.80E-17	0.012759198	1
ABCA6	1.36E-05	0.000130983	0.026390263	1
ABCA7	0.0406	0.102135666	0.059343589	1
ABCA8	8.05E-09	0.191916695	0.000791963	1
ABCA9	0.43	1.69E-06	0.797400378	1
ABCB1	7.76E-05	2.50E-14	0.0003118	1
ABCB10	0.34	0.000457139	0.058284369	1
ABCB11	0.000546	0.695632845	0.026654657	1
ABCB4	4.46E-07	1.44E-10	2.15E-05	0.365290601
ABCB5	0.0669	0.073243225	0.145986904	1
ABCB7	4.10E-07	0.101358596	0.00070257	1
ABCB8	0.114	0.105933419	0.39732104	1
ABCB9	0.000465875	0.020107884	0.820221648	1
ABCC1	0.736	0.047797081	0.774053824	1
ABCC10	0.153	0.686013622	0.351430011	1
ABCC11	0.000425	0.14223367	0.006238228	1
ABCC12	5.30E-05	0.675877161	0.004364447	1
ABCC2	6.74E-06	0.159505882	0.001555247	1
ABCC3	0.258	0.000703406	0.079592286	1
ABCC4	0.0627	4.05E-08	0.015359959	1
ABCC5	0.0134	0.085378879	0.031996598	1
ABCC6	0.00111	0.000307925	0.121300652	1
ABCC8	0.000128	8.03E-08	0.000435061	1
ABCC9	1.60E-10	8.68E-25	1.48E-06	0.025082424
ABCD1	0.00259	0.003859991	0.003599837	1
ABCD2	1.26E-07	0.859923387	0.001233041	1
ABCD3	3.82E-11	2.06E-09	4.24E-05	0.718688236
ABCD4	8.68E-08	4.19E-12	5.07E-05	0.860541401
ABCE1	0.00387	0.09927225	0.016517254	1
ABCF1	0.321	1.71E-09	0.38614332	1
ABCF2	0.0295	4.65E-22	0.926331203	1
ABCF3	3.60E-07	0.163029811	0.002586831	1
ABCG1	0.0245	0.954501614	0.091924527	1
ABCG2	0.0027	0.001145043	0.130107608	1
ABCG4	2.11E-06	0.092659735	0.001429919	1
ABCG5	9.89E-06	0.998172351	0.005510143	1
ABCG8	2.84E-05	0.480897542	0.004393169	1
ABHD1	0.739	0.000485269	0.149034445	1
ABHD10	0.00155	5.47E-05	0.008726742	1
ABHD12	6.73E-07	0.000249101	0.000418517	1
ABHD13	0.00134	0.002871833	0.003322512	1
ABHD14B	0.177	0.141480757	0.145478318	1
ABHD15	3.48E-05	1.84E-08	0.000136906	1
ABHD16A	8.67E-07	0.021813536	0.003555665	1
ABHD16B	0.151	0.686269062	0.348865952	1
ABHD17A	7.64E-06	0.06143917	0.000966182	1
ABHD17B	0.42	0.51849775	0.683894996	1
ABHD17C	1.61E-07	2.99E-23	2.25E-06	0.038166492
ABHD2	0.00024	7.35E-05	0.005511084	1
ABHD3	6.91E-08	3.33E-07	5.06E-05	0.858091748
ABHD4	1.26E-09	0.29504986	0.000413382	1
ABHD5	0.961	9.62E-07	0.452793501	1
ABHD6	1.64E-08	5.47E-05	0.000116204	1
ABHD8	0.603	0.159217993	0.390148771	1
ABI1	0.000288	2.58E-38	0.000224799	1
ABI2	0.000839	0.013446555	0.009830841	1
ABI3	8.44E-09	7.31E-08	9.14E-06	0.154980876
ABI3BP	0.705	0.007971764	0.287389557	1
ABL1	0.841	8.17E-15	0.219192838	1
ABL2	4.64E-05	2.59E-11	0.000569485	1
ABLIM1	0.784	0.250228241	0.543494209	1
ABLIM2	3.89E-07	1.08E-21	3.36E-05	0.569301161
ABLIM3	2.37E-10	1.31E-17	6.18E-06	0.10482098
ABO	0.00026	0.065204296	0.053869243	1
ABR	0.00471	8.71E-17	0.00035797	1
ABRA	6.31E-06	0.25340884	0.002292878	1
ABRACL	0.477	0.033004799	0.215794762	1
ABT1	0.482	2.25E-06	0.069956973	1
ABTB1	0.0138	6.33E-07	0.012319166	1
ABTB2	0.613	0.699735408	0.825936892	1
ACAA1	0.00209	0.083339177	0.041903214	1
ACAA2	0.00217	0.0059619	0.003792012	1
ACACA	0.0545	0.159063657	0.194161371	1
ACACB	0.484	0.000204461	0.143292193	1
ACAD10	0.000159	0.210848761	0.00335321	1
ACAD8	0.000344	0.086607073	0.009243837	1
ACAD9	0.000158	0.917304234	0.006010215	1
ACADL	0.00995	4.42E-33	2.73E-05	0.463100838
ACADM	0.000792	2.30E-06	0.00444354	1
ACADS	0.0355	5.69E-12	0.000680925	1
ACADSB	0.000315	0.29269838	0.009531513	1
ACADVL	0.000461	1.09E-09	0.021268945	1
ACAN	6.15E-05	0.291047624	0.003713855	1
ACAP1	0.072	0.003406853	0.70636185	1
ACAP2	0.000436	9.55E-05	0.001105303	1
ACAP3	0.00271	0.009450401	0.005496062	1
ACAT1	5.69E-09	1.40E-17	2.60E-05	0.440878844
ACAT2	0.55	1.27E-15	0.246119887	1
ACBD3	0.268	9.69E-06	0.861675597	1
ACBD4	2.19E-05	0.664003206	0.003194132	1
ACBD5	3.01E-08	3.81E-05	8.28E-05	1
ACBD6	2.34E-05	0.113236274	0.013570518	1
ACBD7	0.000243	2.63E-10	0.000285903	1
ACCS	0.0738	0.11149049	0.192407681	1
ACCSL	3.61E-05	0.342230173	0.003902943	1
ACD	0.000620505	0.051962496	0.329064876	1
ACE	2.97E-05	0.629325872	0.002925001	1
ACE2	3.06E-08	2.94E-07	7.28E-05	1
ACER1	0.000556	0.480038822	0.012113163	1
ACER2	0.174	0.049734957	0.105538036	1
ACER3	0.000504	1.75E-06	0.030998155	1
ACHE	0.554	4.88E-05	0.588828549	1
ACIN1	0.00403	0.007724587	0.043339511	1
ACKR1	3.65E-09	2.08E-15	1.41E-07	0.002398275
ACKR2	0.0037	2.66E-09	0.000767858	1
ACKR3	0.404	0.066165781	0.238448689	1
ACKR4	0.0248	0.011710141	0.024008548	1
ACLY	0.00514	0.000155237	0.169249006	1
ACMSD	4.79E-05	0.043101548	0.001739479	1
ACN9	0.108	0.083164459	0.083487022	1
ACO1	0.677	4.54E-05	0.294601202	1
ACO2	0.0158	2.20E-10	0.842476627	1
ACOT11	0.61	0.895649985	0.601457385	1
ACOT12	0.00196	0.016531263	0.091160379	1
ACOT13	6.21E-05	0.417005477	0.005163354	1
ACOT4	1.08E-07	3.05E-09	5.58E-06	0.094724837
ACOT6	0.0109	0.209082079	0.029891467	1
ACOT7	0.000774	6.57E-05	0.118995507	1
ACOT8	0.000103	0.000442982	0.018207081	1
ACOT9	1.18E-05	8.45E-06	0.000418211	1
ACOX1	5.87E-06	3.72E-06	0.019727545	1
ACOX2	1.95E-05	0.944382409	0.007039137	1
ACOX3	0.261	0.562477609	0.304708091	1
ACOXL	4.48E-05	0.985444302	0.006722524	1
ACP2	2.80E-09	1.92E-05	0.000137061	1
ACP5	0.937	0.053978335	0.563680413	1
ACP6	9.11E-10	0.314938551	0.000391425	1
ACPP	0.268	0.535301198	0.458824395	1
ACPT	0.000196	0.018302047	0.002057231	1
ACR	2.78E-05	0.148322977	0.002412643	1
ACRBP	0.438	1.92E-05	0.364981125	1
ACRC	0.00307	0.772645323	0.033062993	1
ACRV1	0.0135	0.881945969	0.086811931	1
ACSBG1	0.296	0.213351778	0.221597358	1
ACSBG2	0.000301	0.823203407	0.013832684	1
ACSF2	0.155	0.033383848	0.711455218	1
ACSF3	0.000897	0.048628857	0.062206886	1
ACSL1	0.667	0.487754552	0.71475994	1
ACSL3	0.309	2.59E-09	0.533492357	1
ACSL4	0.133	0.358063177	0.237358529	1
ACSL5	0.264	0.005408092	0.130674098	1
ACSL6	0.00935	0.002239679	0.15664135	1
ACSM1	0.00158	0.294202922	0.014204874	1
ACSM2A	1.26E-05	0.511797961	0.000614927	1
ACSM2B	1.26E-05	0.024249272	0.000202913	1
ACSM3	7.89E-06	0.076640995	0.074097659	1
ACSM5	0.000207	0.692809538	0.007210287	1
ACSM6	8.09E-05	0.005157794	0.004077525	1
ACSS1	0.0304	0.201545198	0.042024624	1
ACSS2	0.397	8.13E-21	0.000559242	1
ACSS3	0.000105	1.24E-08	0.090013306	1
ACTA1	0.00371	5.52E-05	0.002918162	1
ACTA2	7.87E-07	0.010264359	0.000445087	1
ACTB	0.108	1.26E-05	0.059573601	1
ACTBL2	0.00215	0.156962776	0.027354855	1
ACTC1	3.20E-07	0.014050642	0.000420987	1
ACTG1	0.805	0.023064601	0.569177912	1
ACTG2	0.000399	0.161613047	0.005632157	1
ACTL6A	0.0372	0.003065528	0.566880668	1
ACTL6B	7.39E-05	0.191537252	0.003679186	1
ACTL7A	0.000639	0.415618297	0.01177336	1
ACTL7B	0.000234	0.351280223	0.028548906	1
ACTL8	0.000524	0.138630955	0.006408356	1
ACTL9	1.94E-05	0.444300647	0.003741422	1
ACTN1	1.88E-06	0.000203638	0.000502335	1
ACTN2	1.24E-06	5.67E-06	0.000504372	1
ACTN3	0.0272	0.165608383	0.044625122	1
ACTN4	1.54E-07	0.560416526	0.849626411	1
ACTR10	4.25E-06	0.002515473	0.000445698	1
ACTR1A	8.67E-05	2.62E-11	0.003201412	1
ACTR1B	9.17E-07	0.720835869	0.001487426	1
ACTR2	0.0117	1.75E-12	0.012548486	1
ACTR3	0.0197	0.016441542	0.020197983	1
ACTR3B	0.203	3.46E-14	8.25E-05	1
ACTR3C	6.73E-07	4.64E-06	4.36E-05	0.73974906
ACTR5	0.822	0.049386147	0.411737149	1
ACTR6	2.65E-06	0.455013772	0.004498851	1
ACTR8	2.21E-06	4.18E-07	8.07E-05	1
ACTRT1	1.44E-05	0.212439084	0.002338302	1
ACTRT2	0.00193	0.097989639	0.009519495	1
ACTRT3	0.0279	0.277626565	0.056079769	1
ACVR1	0.00826	3.75E-09	0.00243328	1
ACVR1B	0.119	0.000320215	0.339712953	1
ACVR1C	4.26E-09	6.12E-06	8.90E-05	1
ACVR2A	0.0154	1.99E-06	0.397714845	1
ACVR2B	0.0862	0.00063382	0.635584837	1
ACVRL1	3.80E-06	0.00106373	0.000374537	1
ACY1	1.17E-07	0.011763075	0.010526606	1
ACY3	0.314	2.34E-06	0.777345039	1
ACYP1	0.877	4.63E-07	0.053139848	1
ACYP2	4.17E-07	0.032451081	0.000463925	1
ADA	9.62E-06	0.576533706	0.006922931	1
ADAD1	5.63E-05	0.508568871	0.005624034	1
ADAD2	0.000112	0.566495452	0.007541464	1
ADAL	0.0875	0.000214076	0.492948474	1
ADAM10	1.41E-11	2.39E-09	2.91E-05	0.493546633
ADAM11	0.00154	0.032679351	0.00532102	1
ADAM12	4.14E-06	0.019695728	0.000794933	1
ADAM15	0.178	8.26E-11	0.039978958	1
ADAM17	4.76E-13	5.82E-12	4.46E-05	0.75717354
ADAM18	0.00163	2.13E-13	0.032677705	1
ADAM19	1.35E-07	0.003956662	0.000270194	1
ADAM2	0.124	0.146111243	0.11045467	1
ADAM20	0.000633	0.668801907	0.015691321	1
ADAM21	0.474	0.108994866	0.287597157	1
ADAM22	2.23E-06	0.038479171	0.001002255	1
ADAM23	1.18E-14	9.70E-18	9.87E-08	0.001673495
ADAM28	1.07E-08	4.34E-19	9.96E-06	0.168875903
ADAM30	1.45E-06	0.88704414	0.00367961	1
ADAM32	1.13E-05	0.000171835	0.000207936	1
ADAM33	0.000494	7.00E-09	0.001089418	1
ADAM7	0.000743	0.314877026	0.007278837	1
ADAM8	3.00E-08	0.707636015	0.000968687	1
ADAM9	0.00304	0.255941465	0.025862737	1
ADAMDEC1	0.752	0.792829375	0.645888157	1
ADAMTS1	1.30E-07	5.22E-14	5.68E-06	0.096402619
ADAMTS10	0.0583	0.487771208	0.110792089	1
ADAMTS12	1.71E-08	0.695330414	0.00118546	1
ADAMTS13	0.000288	0.608222073	0.01207303	1
ADAMTS14	2.57E-09	0.431258164	0.001127954	1
ADAMTS15	0.724	0.04255584	0.377615195	1
ADAMTS16	1.20E-07	0.005471495	0.000230503	1
ADAMTS17	6.10E-06	0.008209024	0.029896454	1
ADAMTS18	4.47E-09	0.789070921	0.000666757	1
ADAMTS19	7.54E-06	1.43E-05	0.000194242	1
ADAMTS2	0.488	0.00027469	0.158217909	1
ADAMTS20	6.97E-05	0.525601239	0.004203393	1
ADAMTS3	1.30E-13	0.000587761	0.000111766	1
ADAMTS4	0.000188	1.54E-11	5.28E-05	0.894811157
ADAMTS5	6.72E-06	0.000212688	0.00386342	1
ADAMTS6	1.38E-07	0.032037335	0.000360022	1
ADAMTS7	0.152	0.00289845	0.157479907	1
ADAMTS8	1.15E-06	0.000265702	0.000137729	1
ADAMTS9	0.856	0.178980408	0.566208341	1
ADAMTSL1	0.113	1.79E-11	0.030936936	1
ADAMTSL2	0.00597	0.676136888	0.064726971	1
ADAMTSL3	0.00129	0.090382148	0.007738228	1
ADAMTSL4	8.76E-07	1.46E-12	3.08E-05	0.522879164
ADAMTSL5	0.00244	3.21E-13	0.000312282	1
ADAP1	1.99E-07	5.33E-05	0.016074306	1
ADAP2	4.93E-10	4.35E-07	1.09E-05	0.184469622
ADAR	8.17E-07	0.008167134	0.000840331	1
ADARB2	0.19	1.29E-07	0.038390905	1
ADAT1	0.00641	0.012839982	0.034742864	1
ADAT2	0.0234	0.010946921	0.151651999	1
ADCK1	0.000377	0.013404896	0.00392147	1
ADCK2	6.63E-09	1.48E-11	1.97E-05	0.334811528
ADCK3	0.804	0.473115866	0.92382328	1
ADCK4	0.0406	1.42E-16	0.055694043	1
ADCK5	0.0665	0.11462266	0.395463508	1
ADCY1	2.58E-10	0.865623613	0.000723771	1
ADCY10	4.29E-05	0.046581425	0.001729031	1
ADCY2	4.83E-09	2.97E-13	5.98E-05	1
ADCY3	1.69E-06	0.675683353	0.203884041	1
ADCY4	2.67E-06	7.57E-09	1.11E-05	0.188495076
ADCY5	7.08E-09	7.96E-08	9.17E-06	0.155590243
ADCY6	0.0755	0.249956623	0.240640997	1
ADCY7	0.00125	2.96E-05	0.001645898	1
ADCY8	2.86E-07	0.508177441	0.001395872	1
ADCY9	3.99E-05	0.000109757	0.008992469	1
ADCYAP1	0.000394	5.23E-20	2.28E-05	0.386658588
ADCYAP1R1	5.87E-11	6.70E-06	8.43E-05	1
ADD1	1.78E-07	1.14E-08	0.000202792	1
ADD2	0.049	2.47E-06	0.031713238	1
ADD3	5.24E-06	6.59E-05	0.00045462	1
ADGB	6.17E-06	0.141765112	0.001543148	1
ADH1A	4.56E-05	0.651008077	0.006489718	1
ADH1B	0.000104	1.85E-63	4.66E-08	0.000791015
ADH1C	8.77E-05	1.07E-25	2.01E-07	0.003407263
ADH4	0.00101	0.015517035	0.004195141	1
ADH5	0.00441	0.000170546	0.00707914	1
ADH6	0.00021	0.098354668	0.00405893	1
ADH7	0.000166	0.229444539	0.003820345	1
ADHFE1	0.000618	0.44667194	0.008478675	1
ADI1	8.78E-08	0.471368759	0.001276818	1
ADIG	6.95E-05	0.002216418	0.000735801	1
ADIPOQ	6.21E-07	7.26E-05	0.000271186	1
ADIPOR1	0.0113	0.000325666	0.019608383	1
ADIPOR2	3.54E-07	0.111167868	0.004949817	1
ADIRF	1.61E-06	6.04E-21	7.28E-07	0.01235316
ADK	3.61E-09	1.77E-09	2.15E-05	0.365502146
ADM	0.0157	9.09E-08	0.002971066	1
ADM2	1.04E-05	2.02E-05	0.00021892	1
ADNP	0.00029	5.92E-15	6.35E-05	1
ADNP2	0.0625	0.1076552	0.064726699	1
ADO	0.0315	2.00E-11	0.828576396	1
ADORA1	1.80E-07	0.299348247	0.000662297	1
ADORA2B	1.63E-06	1.32E-05	6.73E-05	1
ADORA3	2.16E-08	1.48E-09	4.04E-06	0.068444235
ADPRH	7.76E-10	3.85E-15	1.90E-05	0.322367079
ADPRHL1	7.50E-05	1.39E-08	0.000222067	1
ADPRHL2	0.00113	0.000201364	0.003018347	1
ADPRM	3.54E-10	0.05609941	0.00109475	1
ADRA1A	3.37E-08	3.76E-15	0.000109628	1
ADRA1B	1.72E-06	0.464952564	0.002002029	1
ADRA1D	0.000253	2.29E-15	4.00E-05	0.678206473
ADRA2A	1.14E-08	0.365586632	0.000625271	1
ADRA2B	2.71E-06	0.105466047	0.001103035	1
ADRA2C	2.18E-05	0.00435871	0.000709258	1
ADRB1	2.30E-05	0.552147326	0.003605034	1
ADRB2	0.394	3.46E-06	0.023606199	1
ADRB3	1.13E-06	0.47815357	0.001273869	1
ADRBK1	8.08E-05	0.137990037	0.002539645	1
ADRBK2	2.60E-07	7.74E-48	4.74E-07	0.008031544
ADRM1	0.00278	2.49E-05	0.021009373	1
ADSL	0.0172	0.011356312	0.036372746	1
ADSS	0.000964	1.95E-05	0.001467671	1
ADSSL1	0.0171	0.003015677	0.009136545	1
ADTRP	4.86E-07	0.241429895	0.000802242	1
AEBP1	2.24E-07	3.91E-05	6.16E-05	1
AEBP2	7.30E-08	7.25E-06	0.000306703	1
AEN	0.0405	7.56E-10	0.000279642	1
AES	0.00116	4.60E-17	0.49793461	1
AFAP1	0.0123	0.004894762	0.013776012	1
AFAP1L1	0.54	2.51E-07	0.83065411	1
AFAP1L2	2.76E-08	0.793293292	0.001197563	1
AFF1	0.526	4.69E-10	0.155523349	1
AFF2	5.54E-11	0.368185185	0.000266639	1
AFF3	2.08E-11	8.43E-07	5.26E-05	0.891613125
AFF4	0.00562	0.016211089	0.074230138	1
AFG3L2	0.000684	2.63E-05	0.292896225	1
AFM	0.00338	0.542922047	0.062907071	1
AFMID	0.628	0.31983371	0.968851019	1
AFP	0.000449	0.02713021	0.004136093	1
AFTPH	8.13E-06	0.012486247	0.005424233	1
AGA	3.91E-09	5.33E-41	3.68E-07	0.006234554
AGAP1	0.00033	7.45E-05	0.047556573	1
AGAP11	1.81E-07	0.023731524	0.000113909	1
AGAP2	0.172	0.22997644	0.346714301	1
AGAP3	0.34	0.00788129	0.868189882	1
AGBL1	7.68E-06	0.17443806	0.001496058	1
AGBL2	2.61E-05	0.127165527	0.002052246	1
AGBL3	0.0785	0.48380011	0.283051815	1
AGBL4	6.54E-05	0.042445083	0.003401771	1
AGBL5	0.0342	0.018836407	0.064483179	1
AGER	0.00112	4.70E-09	0.002221458	1
AGFG1	0.00157	0.038571834	0.013495061	1
AGFG2	0.000138	5.52E-12	0.000411823	1
AGGF1	0.000286	9.20E-30	0.000158629	1
AGK	0.000327	2.08E-07	0.000911471	1
AGL	0.000388	0.000106506	0.003040828	1
AGMAT	0.00606	0.090399291	0.116483248	1
AGMO	2.52E-11	7.40E-15	5.18E-06	0.087790155
AGO1	9.21E-05	4.00E-05	0.000489422	1
AGO2	0.884	0.016178179	0.361638528	1
AGO3	0.000239	0.000387952	0.040129932	1
AGO4	2.81E-07	1.10E-19	1.27E-05	0.215140811
AGPAT1	9.15E-10	9.56E-09	4.23E-05	0.717517241
AGPAT2	0.0364	0.068418039	0.276203138	1
AGPAT3	7.40E-08	7.40E-21	0.000163402	1
AGPAT4	0.0589	5.36E-37	0.00098515	1
AGPAT5	0.00614	0.022728539	0.061019227	1
AGPAT6	4.69E-05	0.000168412	0.000473821	1
AGPAT9	8.81E-09	0.059065604	0.000261166	1
AGPS	0.00333	0.083719236	0.025996437	1
AGR2	0.000207	0.004129388	0.003687039	1
AGR3	0.0061	0.679281504	0.071419474	1
AGRN	4.63E-06	7.45E-05	0.000732467	1
AGRP	0.0136	0.989437719	0.064371369	1
AGT	6.92E-05	8.63E-20	0.000307387	1
AGTPBP1	0.0132	0.311948323	0.06699987	1
AGTR1	5.28E-08	2.05E-05	7.98E-05	1
AGTR2	8.33E-06	0.469297329	0.006534484	1
AGTRAP	0.0836	0.000805179	0.043054072	1
AGXT	0.000377	0.107424552	0.008087208	1
AGXT2	3.44E-05	0.312312807	0.002550893	1
AHCTF1	3.23E-06	0.000431212	0.000277165	1
AHCY	0.158	0.000469589	0.690732283	1
AHCYL1	0.16	1.75E-13	0.906226693	1
AHCYL2	0.501	2.42E-22	0.013643189	1
AHDC1	0.258	0.114933284	0.175813125	1
AHI1	0.0274	1.35E-17	0.890211675	1
AHNAK	5.54E-07	0.285878198	0.002049637	1
AHNAK2	0.916	1.72E-11	0.092724321	1
AHR	2.57E-14	1.20E-22	2.37E-06	0.040254268
AHRR	0.0169	0.001124824	0.016663284	1
AHSA1	5.57E-05	0.027122969	0.002317864	1
AHSA2	3.44E-05	0.007496725	0.026004162	1
AHSG	2.53E-05	0.516663163	0.002911979	1
AHSP	8.42E-07	0.280611894	0.001289446	1
AICDA	0.000937	0.217335598	0.008522109	1
AIDA	1.69E-05	0.000133926	0.002108985	1
AIF1	6.41E-08	4.97E-39	5.52E-06	0.093682207
AIF1L	0.634	1.92E-37	0.003404573	1
AIFM1	0.00686	0.877997734	0.052004424	1
AIFM2	1.78E-05	0.781629643	0.003643853	1
AIFM3	0.00124	0.132338625	0.007027644	1
AIG1	2.61E-12	1.88E-11	9.12E-06	0.154760464
AIM1	0.000283	6.22E-15	0.007944903	1
AIM1L	2.70E-05	0.745810702	0.005787868	1
AIM2	0.00203	0.000325615	0.002244013	1
AIMP1	0.000169	0.002516473	0.013329607	1
AIMP2	0.000409	8.62E-10	0.000130155	1
AIP	3.57E-06	1.12E-06	0.02094176	1
AIPL1	6.21E-05	0.004355574	0.001360808	1
AIRE	2.06E-05	0.565644407	0.00841585	1
AJAP1	5.25E-06	0.855166774	0.004224621	1
AJUBA	0.38	0.898043201	0.511004968	1
AK1	0.868	2.73E-09	0.141489855	1
AK2	9.64E-06	0.037150334	0.002499166	1
AK3	1.47E-14	4.31E-23	9.31E-05	1
AK4	0.0455	4.77E-09	0.004997372	1
AK5	3.42E-07	0.000585028	0.000229882	1
AK6	0.0113	6.37E-18	0.001671855	1
AK7	4.91E-08	0.210659933	0.000625205	1
AK8	0.022459198	0.698738248	0.46304574	1
AK9	0.342	2.55E-05	0.41575654	1
AKAP1	0.291	3.12E-20	0.415416932	1
AKAP10	1.64E-07	0.002136456	0.00040936	1
AKAP11	0.000913	0.038185841	0.020087421	1
AKAP12	0.0775	0.000612033	0.612089035	1
AKAP13	0.00204	0.004322454	0.009435617	1
AKAP14	7.40E-06	1.59E-05	0.000315951	1
AKAP17A	0.0127	0.745614826	0.085322923	1
AKAP2	0.0788	1.63E-05	0.015990674	1
AKAP3	0.534	0.001157375	0.117475177	1
AKAP4	0.000111	0.597968893	0.007778202	1
AKAP5	0.00213	0.244978661	0.010991223	1
AKAP6	0.166	0.000191182	0.676956012	1
AKAP7	8.36E-14	1.78E-21	3.99E-05	0.677350494
AKAP8	0.351	0.062503888	0.722343434	1
AKAP8L	0.0013	0.001817102	0.113341022	1
AKAP9	6.19E-06	5.52E-07	0.013562651	1
AKIP1	3.34E-12	1.44E-17	1.68E-05	0.284314293
AKIRIN1	0.697	6.86E-05	0.45040414	1
AKIRIN2	0.0013	0.003472678	0.003221599	1
AKNA	0.257	1.07E-11	0.654649726	1
AKNAD1	0.000201	0.216602861	0.004093866	1
AKR1A1	0.000488	0.000134776	0.000652263	1
AKR1B1	0.000119	0.156883841	0.031568335	1
AKR1B10	0.00989	2.86E-07	0.001831381	1
AKR1C1	2.22E-11	3.79E-29	6.69E-08	0.00113515
AKR1C2	5.87E-09	2.73E-14	2.06E-05	0.349787056
AKR1C3	7.07E-05	0.004727763	0.001582154	1
AKR1C4	0.000132	0.238801945	0.004954606	1
AKR1D1	0.00234	0.069842558	0.114186345	1
AKR1E2	0.0025	4.64E-06	0.002855318	1
AKR7A2	0.0107	4.25E-11	0.000991107	1
AKR7A3	0.000733	0.314806711	0.044885254	1
AKR7L	0.00162	0.009999276	0.003914397	1
AKT1	0.00118	0.212856279	0.009090939	1
AKT1S1	0.222	0.039688566	0.167281181	1
AKT2	0.327	6.45E-12	0.371675251	1
AKT3	7.00E-05	0.003779282	0.006710244	1
AKTIP	6.70E-10	0.044404589	3.93E-05	0.666721623
ALAD	4.00E-06	0.097054223	0.003643071	1
ALAS1	0.0562	0.158542612	0.054923846	1
ALAS2	1.72E-05	6.09E-05	0.000459429	1
ALB	0.00417	0.029836519	0.009145063	1
ALCAM	9.28E-11	1.21E-45	4.96E-06	0.084070549
ALDH16A1	0.0282	0.122674161	0.040563085	1
ALDH18A1	0.913	0.004208384	0.367201472	1
ALDH1A1	4.84E-16	2.09E-26	1.67E-06	0.028273834
ALDH1A3	0.0456	0.464970981	0.09870692	1
ALDH1B1	0.695	0.125512825	0.447740053	1
ALDH1L1	6.90E-08	5.38E-15	1.29E-05	0.21847938
ALDH1L2	2.50E-05	0.031188545	0.001483083	1
ALDH2	0.0551	6.89E-05	0.012789675	1
ALDH3A1	0.0816	3.71E-05	0.00841092	1
ALDH3A2	6.41E-11	9.85E-11	1.92E-05	0.325628267
ALDH3B1	1.91E-17	3.59E-05	3.13E-05	0.531170925
ALDH3B2	1.93E-17	0.380032825	0.58995883	1
ALDH4A1	1.36E-09	1.25E-11	8.27E-06	0.14024737
ALDH5A1	0.363	0.002446163	0.941540034	1
ALDH6A1	7.40E-07	4.77E-05	0.156034456	1
ALDH7A1	0.00463	0.482635714	0.026344245	1
ALDH8A1	0.0164	0.053114254	0.068854543	1
ALDH9A1	0.044	0.000448336	0.035663571	1
ALDOA	0.0185	2.77E-08	0.707583536	1
ALDOB	0.000594	0.204527335	0.007341041	1
ALDOC	0.0868	2.46E-47	0.149102095	1
ALG12	0.282	0.089577856	0.175613541	1
ALG13	0.00505	0.23867124	0.01970653	1
ALG14	0.000165	0.353660821	0.006546433	1
ALG1L	0.0339	0.87712059	0.114062039	1
ALG3	0.00447	0.33105926	0.069844313	1
ALG5	7.21E-11	0.56090398	0.000371936	1
ALG6	1.99E-05	0.499629594	0.00241444	1
ALG8	4.65E-07	0.677245927	0.001867007	1
ALG9	0.000343	0.00074473	0.03187142	1
ALK	0.905	0.186026009	0.736744502	1
ALKBH1	8.03E-05	0.003011313	0.007893994	1
ALKBH2	0.0855	6.92E-05	0.769609421	1
ALKBH3	0.00123	0.383640976	0.049961285	1
ALKBH4	0.132	0.000188487	0.019039527	1
ALKBH5	0.248	1.28E-09	0.912179891	1
ALKBH6	0.000203	4.40E-05	0.065407429	1
ALKBH7	0.0232	0.822023946	0.06226825	1
ALKBH8	1.34E-06	0.014240873	0.000480406	1
ALLC	4.45E-09	1.20E-11	1.19E-06	0.020166369
ALMS1	0.000112	0.001114517	0.100535428	1
ALOX12	0.234	0.417493458	0.251319384	1
ALOX12B	1.21E-05	0.418843374	0.003159813	1
ALOX15	8.31E-06	0.093202119	0.001106995	1
ALOX15B	0.132	3.11E-06	0.034796378	1
ALOX5	0.000219	1.20E-12	5.34E-05	0.905168867
ALOX5AP	4.40E-06	6.50E-11	3.51E-06	0.059489804
ALOXE3	0.000192	0.062827933	0.003241413	1
ALPI	0.000578	0.310370121	0.007692164	1
ALPK1	1.38E-07	0.182228895	0.001951527	1
ALPK2	8.04E-05	0.701001133	0.007798764	1
ALPK3	0.0802	0.001203892	0.205736415	1
ALPL	0.00033	1.12E-57	2.04E-07	0.003451944
ALPP	0.000122	0.095517452	0.002619595	1
ALPPL2	0.000289	0.929692108	0.015045458	1
ALS2	1.27E-09	1.62E-05	0.000187486	1
ALS2CR11	0.28	0.800702972	0.466692396	1
ALS2CR12	0.0361	0.033388438	0.092344929	1
ALX1	7.51E-07	0.076145974	0.000717064	1
ALX3	0.00356	0.585085286	0.061721145	1
ALX4	0.000334	0.407542081	0.009110784	1
ALYREF	0.497	0.086873102	0.961823181	1
AMACR	0.699	0.004239935	0.868347902	1
AMBN	6.36E-05	0.341953074	0.018864944	1
AMBP	1.89E-05	0.066550207	0.00251556	1
AMBRA1	0.00708	8.93E-08	0.007043516	1
AMD1	0.793	4.88E-45	0.005470251	1
AMDHD1	6.00E-04	0.937699351	0.019840184	1
AMDHD2	0.257330162	0.000485242	0.188661792	1
AMELX	5.49E-05	0.083693717	0.001928997	1
AMELY	0.00107	0.07259566	0.030444923	1
AMER1	0.341	0.089434185	0.205413138	1
AMER2	0.00146	0.006919679	0.004204145	1
AMER3	5.22E-05	0.009704359	0.001318435	1
AMFR	8.85E-06	4.07E-07	0.028472609	1
AMHR2	1.05E-05	0.07756824	0.002472844	1
AMICA1	0.0582	0.002305158	0.371138403	1
AMIGO1	0.508	0.031788081	0.227599158	1
AMIGO2	0.986	4.35E-09	0.482863526	1
AMMECR1	0.238	0.000589506	0.954810842	1
AMMECR1L	2.99E-05	3.73E-19	0.000121745	1
AMN	0.00121	0.000201133	0.010114443	1
AMN1	7.70E-07	1.03E-11	1.45E-05	0.246754569
AMOT	0.279	2.50E-07	0.15453925	1
AMOTL1	0.869	0.003914263	0.658622282	1
AMOTL2	0.00463	0.212294645	0.018782052	1
AMPD1	0.00121	0.154015757	0.009413496	1
AMPD2	0.514	0.178983015	0.57793481	1
AMPH	0.00561	0.767040142	0.030768212	1
AMT	0.041046812	0.206338099	0.598871966	1
AMTN	0.00051	0.743258458	0.015560599	1
AMZ1	0.0397	0.047642055	0.036817886	1
AMZ2	3.46E-05	0.003920658	0.000705115	1
ANAPC10	6.56E-05	0.309535732	0.004471486	1
ANAPC11	0.0153	2.02E-09	0.008249652	1
ANAPC15	0.00991	0.4398333	0.040486707	1
ANAPC16	1.49E-06	0.15880193	0.005508853	1
ANAPC2	0.598	0.337002615	0.901446513	1
ANAPC4	2.90E-06	0.329536772	0.00793047	1
ANAPC5	0.000546	0.580683977	0.025740022	1
ANAPC7	0.000388	0.046145764	0.00760219	1
ANG	4.28E-06	2.65E-06	0.104293595	1
ANGEL1	6.85E-05	0.018532628	0.00461034	1
ANGEL2	5.78E-06	0.0007693	0.002003512	1
ANGPT1	6.08E-12	0.002941159	8.41E-05	1
ANGPT2	0.894	0.623999274	0.722274625	1
ANGPT4	1.36E-06	0.024353531	0.000555868	1
ANGPTL1	0.0503	0.693612276	0.082230922	1
ANGPTL2	0.0418	0.161607343	0.048874791	1
ANGPTL3	0.00056	0.853158183	0.011928036	1
ANGPTL4	0.529	0.886632425	0.601504307	1
ANGPTL5	0.00795	2.30E-08	0.000232036	1
ANGPTL6	5.44E-08	0.189340016	0.012685081	1
ANGPTL7	0.534	0.075806484	0.90945227	1
ANK1	0.0124	0.111708964	0.019840375	1
ANK2	2.71E-06	3.46E-05	0.001193463	1
ANK3	1.96E-15	1.06E-08	2.25E-05	0.38129648
ANKAR	0.317	0.243467749	0.620528719	1
ANKDD1A	0.00143	0.965539178	0.022983768	1
ANKEF1	9.27E-09	0.098462006	0.000306525	1
ANKFN1	4.49E-06	0.003881421	0.000402434	1
ANKFY1	3.39E-06	1.03E-06	0.000470563	1
ANKH	0.00166	8.88E-24	4.70E-05	0.798015618
ANKIB1	0.000161	3.86E-08	0.000389941	1
ANKK1	0.000341	0.007316866	0.001861793	1
ANKLE1	0.00252	0.811046396	0.027821843	1
ANKLE2	0.00996	0.002035008	0.064882162	1
ANKMY1	0.229	0.071432994	0.559861006	1
ANKMY2	8.71E-06	0.507871608	0.003225295	1
ANKRA2	7.11E-05	0.006452961	0.001147582	1
ANKRD1	0.0413	0.865553414	0.153173455	1
ANKRD10	2.76E-06	0.002445591	0.005824045	1
ANKRD11	0.00156	0.003204204	0.006415128	1
ANKRD12	0.000243	0.002401077	0.016507206	1
ANKRD13A	1.33E-06	1.51E-08	0.000273226	1
ANKRD13B	0.547	0.00025038	0.423774595	1
ANKRD13C	6.10E-05	0.095386211	0.005979978	1
ANKRD16	0.0914	2.93E-07	0.040277693	1
ANKRD17	0.00321	6.59E-23	0.486712978	1
ANKRD18A	0.00138	0.003467858	0.003715822	1
ANKRD2	0.0043	0.665418301	0.062179963	1
ANKRD22	7.38E-09	1.10E-10	1.33E-05	0.225533735
ANKRD24	0.00259	0.00383424	0.00359175	1
ANKRD26	0.00752	0.21380185	0.06311184	1
ANKRD27	0.0117	0.923394917	0.07851559	1
ANKRD28	1.43E-08	2.02E-06	0.000100497	1
ANKRD29	0.307	0.275429397	0.263966849	1
ANKRD30A	4.35E-05	0.087675849	0.106557503	1
ANKRD30B	3.16E-08	0.474539039	0.001275944	1
ANKRD32	0.124	0.08475015	0.260062757	1
ANKRD33	0.000517	0.00010502	0.001641879	1
ANKRD34A	0.000251	1.29E-09	2.18E-05	0.368927878
ANKRD34B	0.0468	0.368914733	0.220948596	1
ANKRD34C	7.88E-05	0.009792947	0.004294953	1
ANKRD35	0.00268	0.012410803	0.010637735	1
ANKRD36	0.16075804	0.004766422	0.249973598	1
ANKRD36B	0.0654	0.948943826	0.184291972	1
ANKRD37	0.402	3.37E-09	0.336035025	1
ANKRD39	0.205	3.94E-10	0.160484896	1
ANKRD40	2.19E-08	0.790046035	0.001128525	1
ANKRD42	0.0141	0.005818613	0.25348091	1
ANKRD44	4.10E-07	0.000110896	0.001080497	1
ANKRD45	0.0412	0.004846748	0.146555174	1
ANKRD46	0.242	2.67E-08	0.597478686	1
ANKRD49	3.77E-06	0.004800224	0.000411421	1
ANKRD50	3.61E-06	2.76E-05	0.000180899	1
ANKRD52	0.0259	0.000478081	0.622919205	1
ANKRD53	0.0466	0.037607453	0.03671787	1
ANKRD55	0.00037	0.767944232	0.021633031	1
ANKRD6	3.38E-09	5.44E-11	1.02E-05	0.172714393
ANKRD7	1.83E-05	0.667062956	0.008967796	1
ANKRD9	0.000333	7.00E-05	0.000825798	1
ANKS1A	1.62E-07	0.07036761	0.001880167	1
ANKS1B	0.0949	0.286499896	0.087822385	1
ANKS3	0.592	0.021964587	0.313081369	1
ANKS4B	0.00022	0.102138341	0.003383733	1
ANKS6	0.909	0.003059162	0.422113155	1
ANKZF1	0.000167	1.15E-05	0.022154536	1
ANLN	0.246	2.08E-06	0.99549574	1
ANO1	0.0979	0.734590293	0.261643335	1
ANO10	6.25E-07	0.045399611	0.010918315	1
ANO2	6.62E-08	6.78E-06	3.32E-05	0.562734384
ANO3	9.98E-07	8.76E-07	0.000486141	1
ANO4	0.988	0.158723603	0.769710041	1
ANO5	0.758	1.14E-07	0.642466365	1
ANO6	8.35E-08	3.80E-19	3.16E-05	0.535546374
ANO7	0.00735	1.81E-07	0.002894589	1
ANO8	0.377	0.378322217	0.704155432	1
ANO9	0.000828	0.711574624	0.012349256	1
ANP32A	0.002330146	1.38E-30	2.37E-05	0.401519442
ANP32B	0.11	1.25E-15	0.319857762	1
ANP32C	0.108	0.186708017	0.441595994	1
ANP32D	0.165	0.486068994	0.196359294	1
ANP32E	0.0785	2.76E-17	0.974690203	1
ANPEP	2.04E-11	2.48E-15	2.87E-06	0.048696878
ANTXR1	0.000135	1.38E-11	0.001083936	1
ANTXR2	2.76E-10	5.57E-18	1.79E-05	0.304389832
ANXA1	1.06E-09	1.49E-77	3.56E-08	0.000604621
ANXA10	5.80E-05	0.057823445	0.002064241	1
ANXA11	0.547	9.98E-13	0.113975765	1
ANXA13	9.01E-07	2.34E-09	3.47E-05	0.589407524
ANXA2	7.96E-10	4.25E-32	7.82E-06	0.132560556
ANXA2R	0.268	4.36E-09	0.179340605	1
ANXA3	7.86E-12	7.78E-05	4.00E-05	0.678804127
ANXA4	4.70E-09	0.000518636	0.001547829	1
ANXA5	4.82E-06	2.48E-52	9.73E-07	0.01649952
ANXA6	0.0785	0.001269953	0.806845117	1
ANXA7	9.64E-08	0.073746205	0.000436427	1
ANXA8	9.81E-10	0.000105366	4.31E-08	0.000731622
ANXA9	0.000427	2.52E-17	1.10E-07	0.001872362
AOAH	5.80E-09	5.64E-09	4.97E-06	0.084221122
AOC1	0.00568	0.002934896	0.004893677	1
AOC2	6.40E-05	5.91E-06	0.000136137	1
AOC3	4.32E-06	0.010358924	0.000661478	1
AOX1	0.000218	1.17E-05	0.000245413	1
AP1AR	0.0145	0.033492783	0.191618773	1
AP1B1	3.61E-08	4.79E-09	2.41E-05	0.409520483
AP1G1	0.0019	5.49E-05	0.026843339	1
AP1G2	0.01	0.340351719	0.123355114	1
AP1M1	0.000315	0.042970074	0.004008576	1
AP1M2	2.47E-05	0.84409428	0.0082793	1
AP1S1	0.0852	1.48E-20	6.88E-05	1
AP1S2	1.23E-15	2.40E-18	1.34E-05	0.228075397
AP1S3	0.623	0.841432704	0.565806745	1
AP2A1	0.00592	0.000921889	0.120550195	1
AP2A2	0.000243	0.02488961	0.022005912	1
AP2B1	0.000585	0.293038374	0.007003485	1
AP2M1	0.000677	0.00075862	0.041565006	1
AP2S1	0.107	0.693112797	0.199338666	1
AP3B1	0.000141	8.30E-05	0.000635167	1
AP3B2	0.0129	7.61E-05	0.018529585	1
AP3D1	0.0139	9.63E-23	0.836270478	1
AP3M1	1.73E-05	6.12E-06	0.001154793	1
AP3M2	1.41E-11	2.16E-09	2.78E-05	0.470758037
AP3S1	0.0372	0.489721475	0.194196872	1
AP4B1	1.27E-06	0.020249189	0.00052422	1
AP4E1	0.000594	0.012451763	0.029957745	1
AP4M1	0.749	7.85E-05	0.345651786	1
AP4S1	0.563	0.054163446	0.944865141	1
AP5B1	0.000394	0.604649708	0.014895111	1
AP5M1	7.57E-07	4.22E-13	9.33E-05	1
APAF1	0.0265	0.089114822	0.163863382	1
APBA1	0.209	0.018611316	0.333398505	1
APBA2	1.61E-05	0.000822634	0.000569611	1
APBA3	0.407	0.215432157	0.824077681	1
APBB1	5.53E-05	1.99E-11	0.046539612	1
APBB1IP	9.39E-09	6.18E-13	1.67E-05	0.283228981
APBB2	0.178	8.72E-06	0.636732633	1
APC	0.00319	0.001515701	0.024278618	1
APC2	0.976	0.013029925	0.769913668	1
APCDD1	3.01E-05	0.001342941	0.000612556	1
APCDD1L	1.17E-06	0.509825932	0.00202732	1
APCS	0.0101	0.072547459	0.018880504	1
APEH	0.000534	0.429689485	0.034660406	1
APEX1	0.00202	5.84E-06	0.000506332	1
APEX2	0.134	0.195528046	0.113169238	1
APH1A	1.36E-06	3.20E-70	2.67E-07	0.004534642
APH1B	3.19E-10	2.36E-46	2.08E-06	0.035309426
API5	1.05E-05	0.662356255	0.004780921	1
APIP	0.0845	0.379943187	0.100640556	1
APLF	0.0488	0.083044748	0.106818733	1
APLN	0.0561	0.256859104	0.297027791	1
APLNR	3.07E-08	8.45E-07	4.54E-05	0.770379017
APLP1	0.0394	3.32E-19	0.000356785	1
APLP2	9.69E-11	1.85E-10	2.77E-05	0.469211148
APMAP	0.00301	2.13E-20	0.000130999	1
APOA1	0.0291	1.59E-06	0.011244377	1
APOA1BP	0.000283	0.708421134	0.007881981	1
APOA2	0.000302	0.024011718	0.003447967	1
APOA4	4.18E-05	0.854052708	0.007349957	1
APOA5	1.35E-05	0.228684819	0.001731468	1
APOB	1.40E-05	2.11E-15	5.52E-05	0.93600521
APOBEC1	0.00786	0.000877411	0.004090426	1
APOBEC2	0.00649	0.262422856	0.028323631	1
APOBEC3B	0.634	0.027554418	0.710829584	1
APOBEC3C	3.50E-10	3.03E-22	2.15E-06	0.036482518
APOBEC3D	0.00674	0.98803185	0.056570997	1
APOBEC3F	4.05E-05	1.80E-22	0.000137378	1
APOBEC3G	1.56E-13	9.10E-10	4.07E-05	0.68983711
APOBEC3H	0.000234	6.56E-17	3.67E-05	0.622154843
APOBEC4	0.00825	0.042293277	0.013984188	1
APOBR	0.0877	0.000139018	0.993603145	1
APOC1	7.46E-09	1.36E-15	6.99E-05	1
APOC2	0.00039	1.65E-07	9.59E-05	1
APOC3	0.000329	0.029189822	0.002930611	1
APOD	0.358	4.97E-25	0.004799292	1
APOE	2.62E-06	0.000250263	0.000161861	1
APOF	0.000238	0.317102886	0.030052215	1
APOH	6.74E-05	0.895549845	0.008893242	1
APOL1	0.0169	9.91E-09	0.264673814	1
APOL2	0.254	0.040819707	0.129965071	1
APOL4	5.79E-14	1.46E-10	2.30E-05	0.390395431
APOL5	3.83E-05	0.253177704	0.018403824	1
APOL6	6.30E-08	0.001272037	0.000280816	1
APOLD1	0.007640917	0.001239541	0.20339942	1
APOM	0.0916	0.002841551	0.783932166	1
APOO	7.13E-05	1.02E-06	0.235791689	1
APOOL	1.35E-05	0.008254322	0.000920708	1
APOPT1	1.44E-06	0.741640264	0.004206384	1
APP	5.11E-10	1.76E-12	0.000104077	1
APPBP2	0.000158	0.00359975	0.005961665	1
APPL1	0.00076754	3.63E-06	0.031477948	1
APPL2	0.0556	1.86E-08	0.024376116	1
APRT	0.144	0.164755082	0.521447391	1
AQP1	2.06E-06	0.000685511	0.00044597	1
AQP10	0.0021	0.629021276	0.04223999	1
AQP11	6.05E-11	2.31E-10	9.75E-06	0.165416337
AQP2	2.77E-05	1.03E-05	0.000919649	1
AQP3	4.50E-05	1.37E-15	5.86E-05	0.993859747
AQP4	0.000329	0.000568072	0.001953001	1
AQP5	0.0186	0.504013823	0.138008354	1
AQP6	0.000221	0.057485456	0.036398321	1
AQP7	0.136	0.716785264	0.290976799	1
AQP8	0.00723	0.004930677	0.006502537	1
AQP9	1.39E-08	0.964835273	0.00071185	1
AQPEP	0.000223	0.00306733	0.00315795	1
AQR	8.17E-05	0.261967678	0.017829892	1
AR	4.89E-17	3.01E-16	2.54E-05	0.430383606
ARAF	1.48E-05	4.00E-07	0.01059727	1
ARAP1	0.011	2.74E-13	0.000205991	1
ARAP3	0.00647	0.509849275	0.041072584	1
ARC	0.0401	0.005451447	0.043901211	1
ARCN1	0.000229	0.000169346	0.004116501	1
AREG	0.138	0.300274288	0.440534403	1
AREL1	1.82E-06	0.188736468	0.000956046	1
ARF3	0.00129	0.009062538	0.026167092	1
ARF4	0.248	0.634908903	0.338815036	1
ARF5	0.00387	5.27E-16	0.00033255	1
ARF6	0.177	9.56E-24	0.000491225	1
ARFGAP1	0.532	2.78E-23	0.389365534	1
ARFGAP2	1.88E-07	0.000184254	0.000719013	1
ARFGAP3	0.757	0.001679473	0.309973961	1
ARFGEF1	0.00127	0.290723462	0.010419601	1
ARFGEF2	0.000405	6.77E-06	0.142476303	1
ARFIP1	8.54E-13	1.94E-20	6.32E-06	0.107233003
ARFIP2	0.789	2.29E-05	0.858224709	1
ARFRP1	0.539	7.28E-08	0.803796049	1
ARG1	8.28E-05	1.77E-05	0.000947571	1
ARG2	3.64E-10	0.001672179	0.002051624	1
ARGFX	0.00238	0.229214018	0.015038029	1
ARGLU1	0.00957	1.28E-06	0.179499745	1
ARHGAP1	9.12E-06	3.20E-05	0.000427708	1
ARHGAP10	0.193	1.07E-27	0.518629124	1
ARHGAP11A	0.14	0.021907107	0.152774787	1
ARHGAP12	4.65E-08	8.54E-08	3.46E-05	0.586559898
ARHGAP17	0.0369	4.16E-05	0.024219045	1
ARHGAP18	6.01E-08	1.47E-12	2.20E-05	0.373314199
ARHGAP19	0.336	1.72E-22	0.118256024	1
ARHGAP20	0.968	0.274210476	0.691148714	1
ARHGAP21	0.000469	6.51E-13	0.000518698	1
ARHGAP22	0.00223	1.66E-08	0.000107467	1
ARHGAP24	2.48E-15	1.12E-14	8.30E-06	0.140780251
ARHGAP25	0.105	3.07E-09	0.036218043	1
ARHGAP26	0.854	3.40E-09	0.851992517	1
ARHGAP27	0.022322306	3.31E-11	0.391742001	1
ARHGAP28	6.36E-08	4.30E-07	8.93E-05	1
ARHGAP29	0.0157	9.29E-22	0.000959963	1
ARHGAP30	0.0167	1.18E-08	0.000308816	1
ARHGAP31	8.04E-05	1.03E-09	0.046850558	1
ARHGAP32	0.564	0.00756992	0.819527334	1
ARHGAP33	0.0106	0.076241771	0.017906677	1
ARHGAP35	5.18E-07	1.03E-15	4.94E-05	0.838208203
ARHGAP36	1.41E-05	0.000275372	0.000492859	1
ARHGAP39	2.80E-05	0.086351419	0.01705301	1
ARHGAP4	0.000107	4.90E-29	6.08E-06	0.10312071
ARHGAP42	0.353	0.007810669	0.76811793	1
ARHGAP44	3.70E-07	0.002346997	0.000335206	1
ARHGAP5	1.88E-07	9.83E-10	0.000175212	1
ARHGAP6	0.0268	0.24485526	0.05451811	1
ARHGAP9	0.183	6.21E-07	0.768575101	1
ARHGDIA	0.00322	8.36E-10	0.062927261	1
ARHGDIB	6.41E-06	6.54E-17	3.55E-06	0.060209756
ARHGDIG	2.82E-08	0.364736385	0.000732625	1
ARHGEF10	1.56E-11	0.014235644	0.000554728	1
ARHGEF10L	0.000485	3.03E-31	9.75E-05	1
ARHGEF11	2.08E-07	0.086685476	0.000901143	1
ARHGEF12	2.08E-06	3.24E-06	0.007707547	1
ARHGEF15	4.80E-09	8.18E-07	4.21E-05	0.713892354
ARHGEF16	6.36E-06	2.10E-20	6.74E-06	0.114294197
ARHGEF17	0.000626	0.432596625	0.036625239	1
ARHGEF18	0.0424	0.00112853	0.012457823	1
ARHGEF19	0.0952	0.072639873	0.508933764	1
ARHGEF2	0.253	1.58E-09	0.049998914	1
ARHGEF25	0.271	0.944958135	0.397780633	1
ARHGEF26	2.54E-16	4.27E-05	3.83E-05	0.648926257
ARHGEF28	0.836	3.54E-13	0.131182131	1
ARHGEF3	0.00269	2.11E-14	0.000403963	1
ARHGEF37	0.0669	0.001394994	0.415599247	1
ARHGEF38	0.000176	0.034003829	0.002462473	1
ARHGEF39	3.72E-09	0.970318631	0.859648997	1
ARHGEF4	0.000137	2.90E-15	0.000163691	1
ARHGEF40	1.69E-06	0.711021259	0.003886141	1
ARHGEF5	0.0173	0.23138593	0.039848866	1
ARHGEF6	8.65E-13	2.97E-33	9.71E-07	0.016470288
ARHGEF7	0.713	3.55E-12	0.452518137	1
ARHGEF9	0.00861	0.057480697	0.103382813	1
ARID1A	0.000496	1.88E-05	0.003775763	1
ARID1B	0.739	0.04883935	0.974902902	1
ARID2	0.00141	0.422780802	0.026091622	1
ARID3A	0.00205	0.954494631	0.035450223	1
ARID3B	0.391	1.99E-05	0.92134281	1
ARID3C	7.20E-05	0.77719846	0.012281966	1
ARID4A	5.00E-10	3.71E-19	1.30E-05	0.220232336
ARID4B	0.000347	0.000531616	0.016945025	1
ARID5A	0.273	0.076088854	0.188363689	1
ARID5B	0.000451	8.61E-11	0.000388471	1
ARIH1	0.000415	0.157502688	0.014458262	1
ARIH2	0.000138	0.264525278	0.008860098	1
ARL1	0.00186	2.82E-08	0.058342009	1
ARL10	0.145	0.013298854	0.070463754	1
ARL11	0.965	9.47E-05	0.439410821	1
ARL13A	0.00102	0.572990672	0.012746441	1
ARL13B	1.81E-05	0.253021536	0.007384587	1
ARL14	0.00299	0.670601524	0.029694925	1
ARL15	0.00038	0.310475465	0.00598833	1
ARL17A	0.844	0.014560017	0.38590365	1
ARL2	9.66E-09	0.914211474	0.000729053	1
ARL2BP	4.36E-07	1.37E-14	0.000175403	1
ARL3	2.85E-06	0.100038441	0.004875882	1
ARL4A	0.0544	0.576418385	0.180743974	1
ARL4C	0.11	0.091907392	0.10825285	1
ARL4D	0.00796	5.92E-24	2.15E-06	0.036550238
ARL5B	0.0163	0.201225877	0.046762355	1
ARL5C	0.0105	0.751346951	0.041685769	1
ARL6	0.000353	9.27E-29	0.239483456	1
ARL6IP1	0.0218	0.001265633	0.093956869	1
ARL6IP4	3.77E-05	1.56E-11	0.008392067	1
ARL6IP5	5.59E-05	0.039080545	0.001724044	1
ARL6IP6	0.000171	0.000439151	0.000618246	1
ARL8A	1.54E-09	0.008384154	0.000865444	1
ARL8B	9.55E-06	8.71E-06	0.000765937	1
ARL9	0.732	0.754844456	0.717943265	1
ARMC1	3.57E-05	0.007126578	0.004646275	1
ARMC10	9.92E-07	1.85E-07	0.003716091	1
ARMC2	0.00362	0.01215357	0.006065881	1
ARMC3	3.74E-07	0.023596308	0.000558211	1
ARMC4	0.282	0.023677696	0.71893652	1
ARMC5	0.000436	0.185564068	0.01392389	1
ARMC6	0.593	0.038009099	0.443165741	1
ARMC7	0.187	0.043841766	0.415887605	1
ARMC8	9.13E-07	4.30E-08	0.000739407	1
ARMC9	0.907	0.023080445	0.473867488	1
ARMCX1	2.09E-07	0.060093564	0.000438755	1
ARMCX2	0.0734	0.725414827	0.155529541	1
ARMCX3	1.45E-07	2.42E-07	7.72E-05	1
ARMCX5	0.22	0.025479938	0.101449357	1
ARMCX6	3.19E-06	3.65E-10	5.24E-06	0.088854998
ARNT	0.000271	0.000129089	0.024137151	1
ARNT2	0.000174	4.44E-21	0.106309582	1
ARNTL	0.0011	0.028800898	0.057475907	1
ARNTL2	3.54E-07	0.008445084	0.000290258	1
ARPC1A	1.47E-06	6.99E-05	0.00010156	1
ARPC1B	9.38E-10	3.94E-24	4.39E-10	7.44E-06
ARPC2	0.0266	0.018569137	0.020642331	1
ARPC3	4.94E-05	5.59E-20	1.78E-06	0.030225167
ARPC4	0.000107	1.08E-07	0.001530488	1
ARPC5	0.0121	0.003526488	0.011898012	1
ARPC5L	0.438	3.06E-20	0.307176323	1
ARPIN	0.0248	0.228365121	0.048252256	1
ARPP19	5.59E-07	0.029155964	0.00067957	1
ARPP21	2.07E-07	0.04428616	0.0004605	1
ARR3	0.000243	0.126199889	0.004606906	1
ARRB1	0.09	0.006109275	0.065215304	1
ARRB2	0.00132	1.35E-27	4.16E-06	0.070624212
ARRDC1	0.000111	0.118203065	0.003406177	1
ARRDC1-AS1	0.0157	3.72E-09	0.745996376	1
ARRDC2	0.00086	0.000329449	0.001059793	1
ARRDC3	7.97E-06	0.002894551	0.013303097	1
ARRDC4	0.000104	0.178294557	0.002934311	1
ARSA	4.35E-05	0.001035043	0.000795815	1
ARSB	0.00012	1.56E-06	0.001410613	1
ARSD	1.59E-05	3.66E-08	0.00044723	1
ARSE	3.72E-11	4.14E-07	4.30E-05	0.729218339
ARSF	1.36E-09	0.259977927	0.000380246	1
ARSG	0.00543	0.020508507	0.008814923	1
ARSH	6.25E-06	0.908793026	0.004453451	1
ARSI	0.00175	0.391620146	0.019407298	1
ARSJ	3.78E-07	2.74E-13	3.87E-05	0.656730511
ARSK	3.87E-14	7.08E-10	1.60E-05	0.271252658
ART1	0.00021	1.29E-08	0.042838734	1
ART3	0.0114	2.48E-49	3.33E-06	0.056536286
ART4	0.802	0.53871177	0.696303216	1
ART5	9.53E-06	0.269845822	0.001661796	1
ARTN	0.00344	0.206675353	0.015089569	1
ARV1	1.44E-06	0.00022585	0.000138189	1
ARVCF	0.0214	0.793098944	0.070049862	1
ARX	0.00159	3.62E-08	0.003144568	1
ASAH1	9.13E-08	8.57E-18	2.26E-05	0.382998762
ASAH2	0.684	0.021401153	0.283797406	1
ASAH2B	0.684	0.681543245	0.658392425	1
ASAP1	0.0388	2.60E-11	0.003781959	1
ASAP2	1.83E-12	7.81E-06	1.46E-05	0.248072926
ASAP3	6.89E-05	3.11E-08	0.000216638	1
ASB1	0.349	0.01547721	0.348235858	1
ASB10	0.00257	0.001085061	0.005340294	1
ASB11	1.67E-06	0.179034005	0.000889552	1
ASB12	0.000384	0.662485301	0.024179878	1
ASB13	0.0153	0.001573801	0.015204445	1
ASB14	0.842	0.013673797	0.938945049	1
ASB15	0.00059	0.274809123	0.021840073	1
ASB16	0.002232366	0.064114997	0.019887177	1
ASB16-AS1	0.002232366	0.774828624	0.11170703	1
ASB17	0.00264	0.525183887	0.024185829	1
ASB18	1.30E-05	0.826523092	0.006972864	1
ASB2	0.0388	0.344056598	0.227019514	1
ASB4	0.00126	0.033951589	0.004847743	1
ASB5	1.15E-08	0.965431679	0.000867143	1
ASB6	0.000727587	1.54E-06	0.054049319	1
ASB7	0.0131	0.00292262	0.012096107	1
ASB8	1.55E-05	0.000305195	0.002315548	1
ASB9	0.0968	0.009769657	0.084872162	1
ASCC1	1.63E-06	0.010493287	0.000932755	1
ASCC2	0.000149	0.6077612	0.018372216	1
ASCC3	1.63E-09	1.90E-10	8.75E-05	1
ASCL1	3.10E-05	0.026446364	0.001457899	1
ASCL2	0.302	0.000233182	0.044171875	1
ASCL3	0.0507	0.145786515	0.061537889	1
ASCL4	0.0223	0.454733746	0.124438997	1
ASF1A	0.000257	4.69E-12	0.000133558	1
ASF1B	0.00942	8.21E-05	0.177134968	1
ASGR1	0.000473	0.763817498	0.012283539	1
ASGR2	0.00246	0.04076812	0.082595849	1
ASH1L	0.000215	1.06E-10	0.048266436	1
ASH2L	1.02E-06	3.80E-09	3.97E-05	0.672836456
ASIC1	0.0226	0.069994248	0.055781151	1
ASIC2	0.002	1.14E-09	0.000487956	1
ASIC4	3.39E-06	0.182046925	0.001111369	1
ASIC5	3.50E-05	0.552597897	0.012221471	1
ASIP	9.01E-08	1.66E-39	2.51E-06	0.042591086
ASL	2.19E-08	0.010404794	0.000689856	1
ASMT	0.0127	0.103918695	0.024429938	1
ASMTL	0.05	0.140990639	0.331487	1
ASNA1	4.65E-05	2.81E-14	1.33E-05	0.226084433
ASNS	0.745	4.79E-19	0.033174149	1
ASNSD1	4.85E-05	0.005529562	0.005545684	1
ASPA	8.08E-12	0.007406862	6.89E-05	1
ASPDH	5.11E-06	0.457840702	0.002623367	1
ASPG	0.00171	0.035280138	0.005615189	1
ASPH	0.00165	4.33E-17	0.020855821	1
ASPHD1	0.693	0.000280145	0.342985983	1
ASPHD2	1.55E-05	0.001844076	0.000546609	1
ASPM	0.0109	0.000145249	0.33798137	1
ASPN	0.0276	0.06385562	0.198244436	1
ASPRV1	5.65E-07	0.000992376	0.000170945	1
ASPSCR1	0.306	1.51E-05	0.04713052	1
ASRGL1	0.00019	0.03166925	0.009056102	1
ASS1	8.43E-16	3.82E-31	1.24E-07	0.002098188
ASTE1	0.000113	0.000983102	0.000678286	1
ASTL	6.02E-05	0.058874094	0.00210267	1
ASTN1	2.77E-08	1.00E-08	2.41E-05	0.40894243
ASTN2	0.00877	0.206608972	0.047927858	1
ASUN	0.00666	0.048350124	0.135332881	1
ASXL1	0.057	2.23E-07	0.416162886	1
ASXL2	4.66E-07	5.39E-10	0.000313979	1
ASXL3	0.211	0.000603125	0.055873299	1
ATAD1	4.56E-09	0.007302961	0.000248804	1
ATAD2	0.12	0.607303365	0.309782297	1
ATAD2B	0.0154	0.002313972	0.288282595	1
ATAD3B	0.0118	0.000580203	0.004577228	1
ATAD3C	0.648	0.725110045	0.852401618	1
ATAD5	0.0744	0.000491339	0.865940909	1
ATAT1	0.00938	0.103703964	0.04140068	1
ATCAY	3.26E-07	2.51E-12	0.000138879	1
ATE1	1.35E-06	0.037299544	0.013921362	1
ATF1	0.0639	0.012276935	0.218171489	1
ATF2	0.000327	2.74E-11	0.064382055	1
ATF3	0.594	0.001204715	0.544862204	1
ATF4	0.24	0.06044172	0.138265289	1
ATF5	0.000333	0.803070901	0.007048567	1
ATF6	7.31E-07	3.56E-05	0.000185253	1
ATF6B	9.16E-08	5.31E-07	0.000447243	1
ATF7	0.000328	0.004354447	0.013978889	1
ATF7IP	1.90E-08	2.11E-09	0.000133233	1
ATF7IP2	3.43E-18	8.60E-20	1.17E-05	0.19808497
ATG10	0.000992	0.027210325	0.004528173	1
ATG101	0.171	0.005229572	0.054418747	1
ATG14	6.14E-07	6.96E-07	0.000210844	1
ATG16L1	0.198	0.541364899	0.369307799	1
ATG16L2	0.0855	1.35E-14	0.923500901	1
ATG2A	0.516	0.001688411	0.975874545	1
ATG2B	2.68E-05	0.037758909	0.004741426	1
ATG3	0.000116	9.49E-09	0.000916606	1
ATG4A	7.84E-10	0.001416001	9.00E-05	1
ATG4B	0.00312	2.19E-16	0.302266788	1
ATG4C	2.00E-06	2.50E-05	0.000178837	1
ATG4D	0.0822	0.550831593	0.261464987	1
ATG5	2.85E-06	0.000328992	0.000334689	1
ATG7	0.000215	0.000648552	0.001430661	1
ATG9A	0.00345	2.10E-06	0.310096383	1
ATG9B	2.53E-05	0.001331622	0.004480276	1
ATHL1	0.563	0.173195106	0.377840203	1
ATIC	0.00217	3.57E-05	0.392716334	1
ATL1	1.56E-09	0.22130518	0.000316024	1
ATL2	0.336	6.50E-07	0.751146443	1
ATL3	0.000269	0.050970008	0.039965326	1
ATM	1.76E-07	0.000160418	0.000866894	1
ATMIN	7.11E-05	0.151516311	0.003295586	1
ATN1	0.21	0.014976737	0.759398572	1
ATOH1	0.00161	0.048983275	0.006745919	1
ATOH7	0.351	0.006095033	0.132102549	1
ATOH8	0.00332	0.514931157	0.023185569	1
ATOX1	0.000411	0.803943217	0.019141121	1
ATP10A	7.42E-05	0.255403904	0.00283566	1
ATP10B	4.13E-09	1.07E-06	0.000149223	1
ATP10D	0.00271	0.346464221	0.041119094	1
ATP11A	0.248	0.092738518	0.153512696	1
ATP11AUN	0.000704	0.018905338	0.003392728	1
ATP11B	0.0581	0.58136251	0.145171436	1
ATP11C	1.50E-06	1.08E-05	6.30E-05	1
ATP12A	0.00235	0.089764512	0.010053451	1
ATP13A1	2.10E-05	0.251259791	0.015435106	1
ATP13A2	0.0264	5.52E-13	0.877785457	1
ATP13A3	0.998	2.37E-07	0.060585424	1
ATP13A4	1.64E-05	0.190719221	0.011833923	1
ATP13A5	1.70E-06	0.156102909	0.002053315	1
ATP1A1	0.557	1.23E-17	0.047782996	1
ATP1A2	1.86E-06	0.182844958	0.004925185	1
ATP1A3	0.00504	0.000493096	0.00538669	1
ATP1A4	0.000789	0.717778378	0.017947228	1
ATP1B1	0.668	0.000257844	0.377636608	1
ATP1B2	3.00E-06	0.935052408	0.002475941	1
ATP1B3	0.0607	1.88E-08	0.971510651	1
ATP1B4	2.34E-05	0.865110559	0.004526071	1
ATP2A1	8.61E-05	0.201123713	0.003957381	1
ATP2A2	0.0176	0.171182189	0.067408432	1
ATP2A3	2.54E-05	0.005038773	0.003292398	1
ATP2B1	0.00724	0.216872496	0.040224503	1
ATP2B2	0.000134	2.63E-11	0.000885282	1
ATP2B3	7.79E-06	7.02E-08	0.000174304	1
ATP2B4	0.9	2.63E-10	0.251082016	1
ATP2C1	1.45E-09	3.30E-10	0.000116601	1
ATP2C2	4.84E-06	0.719209994	0.002314219	1
ATP4A	0.00284	0.937651853	0.04122365	1
ATP4B	0.00167	0.931267475	0.033263553	1
ATP5A1	0.00215	3.74E-06	0.006383341	1
ATP5B	0.00449	0.827288944	0.05020903	1
ATP5C1	0.000262	8.33E-14	0.000118727	1
ATP5D	0.78	0.000419913	0.524548276	1
ATP5E	9.19E-06	0.045393222	0.001093591	1
ATP5F1	0.00197	1.42E-11	0.056591844	1
ATP5G1	0.00037	0.455003175	0.029524931	1
ATP5G2	0.687	0.00068676	0.14465824	1
ATP5G3	0.0416	0.177269483	0.05893754	1
ATP5H	3.62E-05	0.430218918	0.004434302	1
ATP5I	0.00315	3.96E-05	0.240552722	1
ATP5J	0.000241117	0.289963126	0.540638168	1
ATP5J2	0.000604	0.250489304	0.008863544	1
ATP5L	0.00318	0.025035776	0.068812485	1
ATP5L2	0.00092	0.5534083	0.037154066	1
ATP5O	0.000908	0.312284095	0.008417343	1
ATP5S	0.00623	2.54E-10	0.000387903	1
ATP5SL	7.88E-05	1.15E-08	0.022153157	1
ATP6AP1	2.16E-09	0.002088409	0.000108661	1
ATP6AP1L	0.815	2.55E-08	0.174933312	1
ATP6AP2	1.37E-07	1.82E-26	8.31E-06	0.140984625
ATP6V0A1	5.61E-05	2.54E-05	0.041872864	1
ATP6V0A2	0.0863	0.224808438	0.247900751	1
ATP6V0A4	0.00461	0.746937368	0.052851528	1
ATP6V0B	5.33E-05	5.68E-10	0.000376858	1
ATP6V0C	0.0041	0.014523648	0.200512828	1
ATP6V0D1	0.00143	5.59E-07	0.002916711	1
ATP6V0D2	4.11E-05	0.93096961	0.005169059	1
ATP6V0E1	2.38E-05	1.74E-10	0.0001495	1
ATP6V0E2	0.000905	0.076229821	0.031444745	1
ATP6V1A	2.44E-06	0.048274142	0.005015521	1
ATP6V1B1	0.00113	0.462473093	0.015670857	1
ATP6V1B2	1.23E-06	2.21E-07	0.000109189	1
ATP6V1C1	4.70E-09	4.70E-07	0.000117	1
ATP6V1C2	0.00207	0.000385495	0.002775757	1
ATP6V1D	7.42E-06	0.00372937	0.00321465	1
ATP6V1E1	1.50E-05	0.000627169	0.031875723	1
ATP6V1E2	0.000761	3.30E-08	0.000390256	1
ATP6V1F	3.37E-05	0.984715602	0.005386208	1
ATP6V1G1	0.0668	0.077117279	0.289011066	1
ATP6V1G2	0.000603	4.02E-10	0.000268842	1
ATP6V1G3	0.000185	0.226387034	0.005432094	1
ATP6V1H	2.86E-06	0.1773264	0.010234945	1
ATP7A	1.56E-05	0.001043577	0.00067715	1
ATP7B	0.128	0.209477329	0.1466383	1
ATP8A1	0.802	6.46E-16	0.177166701	1
ATP8A2	4.42E-08	3.47E-09	4.58E-05	0.777004133
ATP8B1	0.0123	0.181025938	0.135022482	1
ATP8B2	0.503	0.054618468	0.337707182	1
ATP8B3	0.000692	0.0014414	0.001993069	1
ATP8B4	2.99E-05	9.23E-13	1.56E-06	0.026408044
ATP9A	0.668	0.26712889	0.976723778	1
ATP9B	7.54E-05	0.000329253	0.001665098	1
ATPAF1	7.11E-05	1.53E-07	0.001963744	1
ATPAF2	8.64E-06	0.111509225	0.008475531	1
ATPIF1	0.0012	8.69E-06	0.088859804	1
ATR	0.000338	9.11E-16	0.009795463	1
ATRAID	2.10E-07	0.105097973	0.000620089	1
ATRN	2.40E-05	1.08E-08	0.000665753	1
ATRNL1	2.43E-06	8.31E-15	0.000114052	1
ATRX	1.55E-05	2.86E-12	0.000677662	1
ATXN1	0.295	0.059874918	0.472606129	1
ATXN10	0.00751	0.021598193	0.129308193	1
ATXN2	2.02E-05	0.000241547	0.000715351	1
ATXN2L	0.0705	7.30E-05	0.480116703	1
ATXN3L	0.00167	0.797697158	0.026189931	1
ATXN7	0.00507	3.74E-10	0.00284223	1
ATXN7L1	8.06E-08	4.99E-06	0.001958737	1
ATXN7L2	0.00756	0.08850877	0.017504774	1
ATXN7L3	0.00616	0.041701868	0.134960921	1
ATXN7L3B	9.68E-05	0.001669727	0.000953928	1
AUH	5.81E-09	0.640198222	0.000672694	1
AUNIP	0.000295	1.05E-05	0.000683899	1
AUP1	4.23E-07	0.005114843	0.000962026	1
AURKA	0.118	0.093601909	0.533004273	1
AURKAIP1	0.000321	1.36E-06	0.000599661	1
AURKB	8.00E-05	1.07E-10	7.64E-06	0.129658529
AURKC	0.084	0.206324461	0.305066492	1
AUTS2	0.758	3.56E-23	0.021498363	1
AVEN	0.219	4.73E-06	0.499054203	1
AVIL	0.000109	1.81E-14	6.50E-07	0.011028422
AVL9	0.000402	1.47E-05	0.065256343	1
AVP	0.0821	1.28E-14	0.508663171	1
AVPI1	1.88E-11	0.023833735	0.000100861	1
AVPR1A	3.65E-09	0.001990412	0.000250035	1
AVPR1B	0.0074	0.378208093	0.032460092	1
AVPR2	5.16E-05	0.945488346	0.009456861	1
AWAT1	7.57E-05	0.000616822	0.000518236	1
AWAT2	0.000121	0.843043522	0.006669957	1
AXDND1	0.0096	0.110516411	0.058636169	1
AXIN1	0.0322	0.868670936	0.134478672	1
AXIN2	4.24E-11	3.61E-06	4.32E-05	0.732363485
AXL	1.55E-09	1.79E-08	3.22E-05	0.546020503
AZGP1	0.186	1.63E-09	0.211785723	1
AZI2	3.44E-11	1.46E-06	1.37E-06	0.02317083
AZIN1	1.91E-07	2.86E-07	5.28E-05	0.896133646
AZIN2	0.857	0.001595481	0.700130953	1
AZU1	0.00176	0.591105351	0.021855056	1
B2M	2.62E-08	9.28E-15	6.40E-05	1
B3GALNT1	0.487	8.85E-05	0.708334941	1
B3GALNT2	0.589	0.005555266	0.734783036	1
B3GALT1	0.000183	0.779428774	0.00793501	1
B3GALT2	0.00104	0.503632264	0.040905134	1
B3GALT4	3.59E-09	0.008611934	0.000136853	1
B3GALT5	0.000309	0.020062772	0.003235771	1
B3GALT6	0.241	1.15E-18	0.000480723	1
B3GALTL	0.796	2.02E-06	0.668778586	1
B3GAT1	0.721	0.01791429	0.473818772	1
B3GAT2	3.69E-06	4.33E-06	0.309452944	1
B3GAT3	3.15E-05	0.001299079	0.013661959	1
B3GNT1	6.19E-09	0.655844017	0.000664579	1
B3GNT2	0.45	0.71122197	0.673241581	1
B3GNT3	0.000315	0.59358678	0.019236971	1
B3GNT4	0.294	0.002633432	0.830215694	1
B3GNT5	0.408	1.06E-06	0.340173987	1
B3GNT6	0.0708	0.174620218	0.18763067	1
B3GNT7	0.476	1.52E-09	0.567544566	1
B3GNT8	0.00277	1.72E-06	0.011043747	1
B3GNT9	0.000259289	0.024057681	0.019027122	1
B3GNTL1	0.747	0.297409312	0.544307009	1
B4GALNT1	4.08E-07	8.29E-05	0.002402723	1
B4GALNT2	0.000919	0.455437908	0.014309699	1
B4GALNT3	5.77E-08	0.135624513	0.003159956	1
B4GALNT4	0.00132	0.009342218	0.003679393	1
B4GALT1	0.396	5.81E-07	0.838452215	1
B4GALT2	0.455	1.47E-06	0.837101789	1
B4GALT3	0.106	0.004184418	0.793008174	1
B4GALT4	0.781	1.71E-11	0.038106942	1
B4GALT5	0.389	0.028654138	0.406512381	1
B4GALT6	0.234	0.195618636	0.283977696	1
B4GALT7	0.0281	0.029071318	0.024952596	1
B9D1	0.111	0.775928113	0.267909999	1
B9D2	0.2	0.083684383	0.690120448	1
BAALC	0.0877	0.018844935	0.050892838	1
BAAT	0.000908	0.001830427	0.00340253	1
BABAM1	3.36E-06	0.004367969	0.823443011	1
BACE1	6.87E-06	1.42E-07	0.000835275	1
BACE2	1.32E-06	0.044574444	0.00678416	1
BACH2	0.00369	0.083807217	0.010147265	1
BAD	0.112	0.112449459	0.172388682	1
BAG1	7.45E-08	0.030880981	0.001046107	1
BAG2	1.86E-06	1.19E-07	8.03E-05	1
BAG3	0.0369	3.56E-05	0.004511571	1
BAG4	3.65E-08	0.008658686	0.00026107	1
BAG5	0.0719	5.42E-23	0.809554775	1
BAG6	0.00255	0.006562752	0.103477437	1
BAGE	0.000984	0.7358161	0.009803327	1
BAGE2	0.000984	0.096032253	0.007083767	1
BAHD1	0.000108	0.534295725	0.007181118	1
BAI1	0.119	0.542903294	0.336790987	1
BAI2	0.92	7.44E-13	0.702985265	1
BAI3	0.000691	0.395117925	0.008119984	1
BAIAP2	0.0168	0.008597789	0.083093629	1
BAIAP2L1	3.93E-05	5.33E-06	0.000500269	1
BAIAP2L2	0.113	0.51518556	0.169766654	1
BAIAP3	1.73E-06	7.37E-05	0.000535647	1
BAK1	0.061	3.48E-12	0.571005736	1
BAMBI	0.067	8.03E-06	0.004859552	1
BANF1	0.0818	2.48E-07	0.023909711	1
BANF2	0.000839	0.863314083	0.026908504	1
BANK1	0.232	0.001000201	0.859561751	1
BANP	0.000526	0.377240436	0.00924723	1
BAP1	3.03E-05	2.12E-15	0.014870342	1
BARD1	0.0624	0.000909386	0.015510145	1
BARHL1	0.000138	0.045297744	0.002513648	1
BARHL2	0.000861	0.146758088	0.008003032	1
BARX1	0.00248	0.806490752	0.043574412	1
BARX2	1.94E-05	0.129765373	0.013259278	1
BASP1	1.10E-06	0.019731359	0.000484568	1
BATF	0.00014	0.089092971	0.04008706	1
BATF2	0.431	0.000852137	0.785356377	1
BATF3	0.518	0.00957849	0.708090326	1
BAZ1A	0.771	3.63E-05	0.748166435	1
BAZ1B	9.38E-05	3.00E-05	0.048001336	1
BAZ2A	1.67E-07	0.003956782	0.002250532	1
BAZ2B	0.000907	0.048940636	0.018294939	1
BBOX1	1.65E-05	0.000181813	0.000233795	1
BBS1	4.94E-06	0.184065473	0.003686561	1
BBS10	2.86E-05	0.350110833	0.003323015	1
BBS12	2.16E-13	1.96E-12	5.61E-06	0.095233816
BBS2	1.16E-07	0.993848198	0.001860731	1
BBS4	2.14E-06	0.008694719	0.009496179	1
BBS5	1.03E-06	0.010754159	0.000391761	1
BBS7	1.33E-05	0.140974048	0.001563189	1
BBS9	0.00423	0.070308661	0.071681236	1
BBX	0.000369	1.04E-06	0.043752696	1
BCAM	0.0236	1.30E-19	0.000331972	1
BCAN	2.30E-07	7.28E-07	8.98E-05	1
BCAP29	1.03E-05	0.002710176	0.002660882	1
BCAP31	0.000171	2.10E-05	0.054657219	1
BCAR1	0.925	0.804973159	0.789177617	1
BCAR3	0.0558	0.005439777	0.026980873	1
BCAS1	0.162	1.11E-21	0.006383814	1
BCAS2	0.000302	0.002232344	0.001228422	1
BCAS3	1.09E-05	0.083387396	0.006813441	1
BCAS4	1.09E-05	0.756505147	0.999046568	1
BCAT1	0.0312	8.73E-05	0.018314056	1
BCAT2	0.228	1.95E-14	0.026193971	1
BCCIP	2.00E-07	2.83E-08	0.003882918	1
BCDIN3D	0.00455	9.24E-06	0.001899933	1
BCHE	0.0513	0.952376207	0.117917011	1
BCKDHA	2.29E-06	0.344715277	0.007302781	1
BCKDHB	0.00428	0.000904717	0.012827731	1
BCKDK	0.00243	2.30E-11	0.283983739	1
BCL10	0.0664	2.90E-10	0.005344465	1
BCL11A	0.00143	0.012941918	0.009102794	1
BCL11B	0.00983	0.253562145	0.136460062	1
BCL2	3.82E-12	2.60E-10	3.49E-05	0.592264063
BCL2A1	6.77E-05	0.978264912	0.00813835	1
BCL2L1	0.307	0.000693893	0.837135692	1
BCL2L10	0.00016	0.780062754	0.006889322	1
BCL2L11	0.167	0.005940391	0.225778459	1
BCL2L12	0.0402	0.100899313	0.326073166	1
BCL2L13	0.00866	4.12E-09	0.059567416	1
BCL2L14	0.000212	0.367028418	0.013909244	1
BCL2L15	0.00269	0.317171882	0.020934906	1
BCL2L2	1.09E-05	1.89E-05	0.000378145	1
BCL6	0.122	1.66E-11	0.779092411	1
BCL6B	1.50E-06	0.053008672	0.00063725	1
BCL7A	0.171	0.000265836	0.062852708	1
BCL7B	0.000188	0.000180825	0.000906932	1
BCL7C	0.597	0.014477431	0.280363922	1
BCL9	0.849	0.205778271	0.805604212	1
BCL9L	0.643	3.20E-09	0.109812433	1
BCLAF1	0.00123	2.77E-07	0.006050073	1
BCO1	0.000193	0.21486993	0.011416057	1
BCO2	0.0875	0.714493526	0.248352313	1
BCOR	7.35E-05	0.5821017	0.007877739	1
BCORL1	0.709	0.442667427	0.974361593	1
BCR	2.05E-07	1.55E-20	0.000160234	1
BCS1L	1.79E-05	0.045939384	0.001201935	1
BDH1	0.144	0.010977471	0.633977149	1
BDH2	0.000154	0.007947806	0.003270662	1
BDKRB1	6.71E-13	8.80E-11	1.73E-06	0.029275404
BDKRB2	3.42E-19	2.84E-24	4.75E-06	0.080611692
BDNF	0.0109	0.485507194	0.026955427	1
BDP1	1.06E-06	1.51E-12	0.000164862	1
BEAN1	0.000747	0.043087654	0.00465109	1
BECN1	5.33E-09	9.61E-17	0.000151178	1
BEGAIN	6.62E-05	8.20E-13	1.81E-06	0.030668456
BEND2	5.70E-07	0.250025737	0.000856925	1
BEND3	0.000396	0.048002694	0.007410261	1
BEND4	0.000573	5.00E-05	0.001220145	1
BEND5	0.467	0.796593367	0.641443411	1
BEND6	0.0655	0.188949405	0.072898958	1
BEND7	8.79E-08	0.476216751	0.001095561	1
BEST1	5.36E-06	4.31E-17	0.026403375	1
BEST2	0.0334	0.401677049	0.199627461	1
BEST3	2.60E-05	0.090359982	0.001513437	1
BEST4	0.00369	0.26429738	0.019605634	1
BET1	0.000284	0.221888217	0.009553105	1
BET1L	0.0035	0.009961964	0.045030898	1
BEX1	4.31E-11	3.76E-05	0.002039012	1
BEX2	0.916	3.76E-05	0.419029186	1
BEX4	8.92E-08	0.008709974	0.000226027	1
BEX5	0.997	2.11E-12	0.005206556	1
BFAR	1.18E-05	0.386119878	0.003948586	1
BFSP1	1.36E-08	0.003389325	0.000127125	1
BFSP2	0.000143	0.477165526	0.020769656	1
BGLAP	0.00399	0.096419879	0.013212868	1
BGN	0.0158	0.275868045	0.044723419	1
BHLHA15	0.012	0.249256184	0.033902252	1
BHLHB9	0.731	0.546948813	0.647653788	1
BHLHE22	0.494	0.461616003	0.607039567	1
BHLHE23	0.202	0.058041728	0.119093746	1
BHLHE40	3.30E-05	0.777616445	0.009614672	1
BHLHE41	2.10E-06	0.026289011	0.000959245	1
BHMT	0.000757	4.91E-12	7.40E-05	1
BHMT2	0.653	0.001195848	0.150950427	1
BICC1	0.00096	2.10E-05	0.001563077	1
BICD1	1.88E-07	0.015519543	0.010949441	1
BICD2	0.000134	4.82E-18	0.000226202	1
BID	5.35E-06	1.33E-13	0.051846426	1
BIK	0.00799	0.00823389	0.148874713	1
BIN1	7.20E-11	0.000880429	8.56E-05	1
BIN2	0.00278	1.90E-11	0.000187679	1
BIN3	4.51E-06	3.89E-08	6.72E-05	1
BIRC2	9.61E-08	1.53E-19	1.88E-05	0.318181891
BIRC3	4.70E-08	0.098340311	0.0003724	1
BIRC5	9.81E-06	4.60E-06	0.002983766	1
BIRC6	0.000423	1.14E-06	0.000672584	1
BIRC7	5.72E-05	4.00E-30	8.32E-07	0.014107777
BIRC8	1.68E-05	0.745442447	0.005029482	1
BIVM	0.0745	0.013788485	0.344571895	1
BLCAP	0.0932	0.001767698	0.827352302	1
BLID	1.53E-06	0.00196776	0.000255902	1
BLK	5.60E-06	0.195469803	0.001322702	1
BLM	2.49E-06	0.394398239	0.006991962	1
BLMH	0.0902	0.000428593	0.025292284	1
BLNK	1.64E-08	2.72E-08	7.74E-06	0.131296472
BLOC1S1	2.62E-06	0.036867395	0.016526982	1
BLOC1S2	6.15E-13	2.62E-15	9.37E-06	0.158973403
BLOC1S3	0.21	0.002843119	0.407738372	1
BLOC1S4	0.017	0.000436544	0.005269836	1
BLOC1S6	4.78E-06	2.57E-06	0.000250801	1
BLVRA	0.0132	5.32E-07	0.917889071	1
BLVRB	1.30E-05	0.949573631	0.005670932	1
BLZF1	5.32E-06	0.00029809	0.002458877	1
BMF	0.731	0.038578817	0.802164758	1
BMP1	0.328	0.294543427	0.457410258	1
BMP10	0.00633	0.094085943	0.016384254	1
BMP15	7.55E-05	0.377153632	0.019011732	1
BMP2	4.18E-05	0.203854323	0.002617087	1
BMP2K	2.76E-10	1.05E-05	4.16E-05	0.705099433
BMP3	1.51E-06	2.04E-18	4.80E-06	0.081488972
BMP4	1.57E-06	0.048876757	0.000718733	1
BMP5	1.75E-05	2.21E-10	4.07E-05	0.690576151
BMP6	9.98E-06	1.61E-05	0.000211528	1
BMP7	3.70E-06	0.000619116	0.000317979	1
BMP8A	0.087	2.53E-10	0.015851862	1
BMP8B	0.000254	1.16E-09	0.009578999	1
BMPER	4.62E-07	8.08E-09	5.37E-05	0.911259742
BMPR1A	0.0118	0.01941024	0.159442408	1
BMPR1B	0.392	0.000570966	0.871346281	1
BMPR2	0.000522	0.007740541	0.007274809	1
BMX	3.95E-12	0.371478969	0.00021849	1
BNC1	0.01	3.41E-07	0.015431264	1
BNC2	1.75E-08	1.37E-112	3.83E-08	0.000650333
BNIP1	0.0555	0.36107547	0.186159782	1
BNIP2	3.37E-07	5.05E-10	4.95E-05	0.839392631
BNIP3	0.00436	7.79E-06	0.291442713	1
BNIP3L	3.48E-05	3.88E-18	9.00E-05	1
BNIPL	0.000645	0.896775883	0.013036729	1
BOC	3.43E-07	1.24E-09	2.74E-05	0.465373355
BOD1	0.00489	0.031999001	0.181437929	1
BOD1L1	0.000465	0.000187343	0.020801114	1
BOK	0.0467	0.518464167	0.097043895	1
BOLA1	0.312	0.123175519	0.208823603	1
BOLA3	0.00466	0.947018516	0.046320971	1
BOLL	0.000381	0.004856806	0.001882161	1
BORA	0.003705038	8.48E-05	0.218863287	1
BPGM	5.28E-11	4.66E-09	1.38E-05	0.233828084
BPIFA1	0.000487	0.002286974	0.001486898	1
BPIFA2	0.00411	0.002719397	0.004053832	1
BPIFA3	8.21E-05	0.294498001	0.004691686	1
BPIFB1	0.000222	0.10578334	0.004146022	1
BPIFB2	6.26E-05	0.393931092	0.005013088	1
BPIFB3	1.62E-05	0.000393474	0.000288205	1
BPIFB4	8.87E-05	0.159001115	0.003591416	1
BPIFB6	0.0173	0.135852164	0.031959339	1
BPIFC	0.000419	0.048136766	0.004239177	1
BPNT1	1.84E-05	0.041022717	0.001202326	1
BPTF	1.29E-05	0.321774035	0.002672116	1
BRAP	9.80E-06	3.15E-05	0.008506184	1
BRAT1	0.00114	0.087428038	0.060530231	1
BRCA2	0.0351	0.173341574	0.267873139	1
BRCC3	3.49E-08	4.05E-54	0.000730341	1
BRD1	0.152	0.15085558	0.163813339	1
BRD2	0.0011	0.015117051	0.033173374	1
BRD3	0.0214	2.19E-05	0.02765886	1
BRD4	0.26	4.28E-14	0.989922075	1
BRD7	0.000405	0.02653638	0.003066973	1
BRD8	0.00849	0.061871271	0.104236081	1
BRDT	0.00145	0.928391008	0.027785995	1
BRE	4.02E-08	1.35E-08	5.69E-05	0.964371662
BRF1	0.327	3.51E-07	0.237520675	1
BRF2	0.000193	0.000138109	0.002978538	1
BRI3	1.10E-06	1.24E-13	0.005450901	1
BRI3BP	4.95E-07	8.63E-05	8.67E-05	1
BRICD5	0.00248	3.29E-05	0.000896879	1
BRINP1	1.12E-05	0.00015513	0.000453973	1
BRINP2	6.80E-09	1.10E-05	5.85E-05	0.993103346
BRINP3	4.70E-05	0.374591861	0.004451918	1
BRIP1	0.0285	0.077905743	0.171691719	1
BRIX1	0.00393	0.1455099	0.024128587	1
BRK1	4.10E-05	0.898085828	0.009188825	1
BRMS1	0.000244	3.62E-05	0.016880567	1
BRMS1L	0.13	0.003398986	0.470574358	1
BROX	2.22E-09	0.392784507	0.000497083	1
BRPF1	2.45E-05	0.192346485	0.000769152	1
BRPF3	0.000536	0.059106732	0.004583132	1
BRS3	9.94E-06	0.118647989	0.001628209	1
BRSK1	0.000664	2.45E-06	0.00057408	1
BRSK2	0.175	0.181697451	0.323673845	1
BRWD1	2.14E-05	0.009420983	0.00815391	1
BRWD3	0.025	0.016919502	0.019315267	1
BSDC1	1.47E-07	0.025446871	0.000383816	1
BSG	0.000866	0.004539306	0.049842676	1
BSN	0.0155	1.21E-06	0.00102095	1
BSND	4.67E-05	0.518668582	0.005364764	1
BSPH1	0.00277	0.402944311	0.021262771	1
BSPRY	0.0279	0.224378981	0.041365035	1
BST1	0.433	2.19E-11	0.001601217	1
BST2	2.20E-06	1.00E-13	0.000113663	1
BSX	0.000473	0.391124766	0.034739312	1
BTAF1	0.00261	3.44E-23	0.630970337	1
BTBD1	4.48E-06	3.12E-09	0.000290583	1
BTBD10	0.000764	4.35E-07	0.001110864	1
BTBD11	3.84E-10	1.11E-12	1.91E-05	0.323455569
BTBD16	0.000147	0.08347586	0.04160225	1
BTBD2	0.000759	0.011094652	0.006591686	1
BTBD3	7.71E-12	0.284847775	0.000159907	1
BTBD6	0.00017	7.61E-05	0.000376254	1
BTBD7	0.00531	6.19E-22	0.000409872	1
BTBD8	0.307	0.957780733	0.43375326	1
BTBD9	0.00091	0.562413406	0.016108953	1
BTC	0.231	0.633414558	0.278023528	1
BTD	5.03E-07	0.002770168	0.002122624	1
BTF3	0.314	4.46E-15	0.264301042	1
BTF3L4	4.35E-05	0.000899094	0.001493876	1
BTG1	0.3	0.191949304	0.545623888	1
BTG2	0.318	0.143902623	0.307755022	1
BTG3	0.227	0.000732526	0.819501451	1
BTG4	0.000209	0.014608598	0.001958804	1
BTK	2.55E-09	6.97E-13	6.74E-06	0.114345933
BTLA	0.00676	0.152442855	0.106403517	1
BTN1A1	1.03E-05	0.511157663	0.003396392	1
BTN2A1	3.49E-07	2.14E-08	3.81E-05	0.64583101
BTN2A2	0.00302	1.02E-07	0.003147617	1
BTN3A1	3.12E-09	2.10E-05	0.000126272	1
BTN3A2	1.16E-10	6.14E-05	6.97E-05	1
BTN3A3	8.28E-08	8.39E-12	2.47E-05	0.418710841
BTNL2	2.61E-05	0.22148421	0.00284068	1
BTNL3	0.000214	0.007875989	0.002547506	1
BTNL8	0.000189	0.008908393	0.00165629	1
BTNL9	4.73E-06	0.004177026	0.000571136	1
BTRC	6.21E-05	0.100116559	0.014671012	1
BUB1	0.0118	0.054065587	0.226527843	1
BUB1B	0.000347	0.397867205	0.030875608	1
BUB3	0.00538	1.76E-09	0.001521541	1
BUD13	0.0104	0.208932607	0.148920178	1
BUD31	0.00133	0.026887847	0.004999945	1
BVES	1.22E-16	3.54E-10	2.10E-05	0.355552821
BYSL	0.386	0.000325734	0.155799153	1
BZRAP1	1.76E-05	0.095352126	0.002017929	1
BZW1	0.769	4.76E-15	0.1166533	1
BZW2	0.159	0.033545581	0.442779995	1
C10orf10	3.09E-05	0.011465498	0.002267345	1
C10orf107	0.006	0.008522781	0.006980735	1
C10orf11	8.13E-17	1.58E-16	2.70E-07	0.004588166
C10orf113	4.04E-05	0.101563411	0.026143939	1
C10orf2	0.629	1.25E-06	0.609193646	1
C10orf25	6.07E-09	0.003900615	1.82E-05	0.308386656
C10orf32	1.90E-05	0.082935816	0.001562538	1
C10orf35	0.356	0.375779948	0.327195997	1
C10orf53	0.000274	0.027724023	0.003025133	1
C10orf54	0.0319	0.004212891	0.018046476	1
C10orf55	0.741	0.053362378	0.374315295	1
C10orf62	4.14E-05	0.480329136	0.01392231	1
C10orf67	0.0828	0.000124685	0.011557805	1
C10orf71	0.000414	0.218343029	0.005797721	1
C10orf76	3.61E-08	0.505720078	0.002349116	1
C10orf88	0.000129	0.546841731	0.007741633	1
C10orf90	4.98E-07	0.391814174	0.001491995	1
C10orf91	1.88E-05	0.916950663	0.007139909	1
C10orf99	0.000286	0.043721805	0.003218995	1
C11orf1	0.00424	0.034811415	0.168956584	1
C11orf16	2.93E-05	0.609220411	0.005148986	1
C11orf24	8.67E-07	0.178322242	0.001050471	1
C11orf30	0.0194	5.53E-12	0.432460368	1
C11orf31	0.000773	0.106505158	0.00595457	1
C11orf42	0.00135	0.04682111	0.006150794	1
C11orf49	0.00344	0.004238863	0.080002077	1
C11orf54	1.79E-05	7.27E-06	0.00068846	1
C11orf57	0.000416	0.000420979	0.001561049	1
C11orf58	0.000258	0.077452575	0.009035955	1
C11orf63	3.49E-06	0.563462357	0.002237678	1
C11orf65	0.98	0.009652377	0.57313758	1
C11orf68	0.399	0.033614693	0.183243959	1
C11orf70	0.0257	0.638395613	0.109751802	1
C11orf73	0.000104	0.863876013	0.009810617	1
C11orf80	0.008286608	0.054013694	0.008462049	1
C11orf87	0.0228	0.686818936	0.094332787	1
C11orf88	0.0055	0.309851345	0.025506318	1
C11orf95	0.000818	1.75E-08	6.97E-05	1
C11orf96	0.00402	9.55E-08	0.000233825	1
C12orf10	0.0234	0.001985666	0.2797329	1
C12orf29	1.24E-08	0.722385977	0.000328806	1
C12orf4	9.38E-08	1.37E-06	7.34E-05	1
C12orf40	0.00158	0.049848714	0.07206641	1
C12orf42	5.56E-05	0.12782197	0.002803813	1
C12orf45	0.0283	0.740397544	0.138774322	1
C12orf5	5.74E-10	6.66E-16	2.41E-06	0.040902192
C12orf54	0.0932	0.017953567	0.04724747	1
C12orf56	1.15E-10	1.42E-14	3.40E-06	0.057649055
C12orf57	0.767	9.40E-10	0.036118216	1
C12orf60	3.22E-06	0.230695647	0.001622987	1
C12orf65	0.629	0.273478483	0.444590715	1
C12orf66	0.293	0.023173167	0.851754121	1
C12orf74	0.000223	0.518151389	0.009046392	1
C12orf75	0.36	0.118890987	0.856710126	1
C14orf1	0.00661	0.000267407	0.200275933	1
C14orf105	7.67E-06	0.019720791	0.000823776	1
C14orf142	0.0299	0.935554028	0.123160202	1
C14orf159	0.0577	1.72E-12	0.680792888	1
C14orf166	1.51E-05	0.001702326	0.000529639	1
C14orf169	0.001953095	3.21E-06	0.232709213	1
C14orf178	6.08E-05	0.491616527	0.015495831	1
C14orf180	1.13E-06	0.036948048	0.001064979	1
C14orf182	0.0125	0.000260511	0.024264983	1
C14orf2	0.00074	0.000107366	0.041455308	1
C14orf28	1.32E-06	0.000725211	0.000283177	1
C14orf39	0.00787	0.039880555	0.015550452	1
C14orf79	0.00107	0.007648125	0.142780784	1
C14orf80	1.62E-06	2.68E-05	8.06E-05	1
C14orf93	0.0489	0.000353661	0.368900933	1
C15orf27	0.000122	0.400651535	0.006406838	1
C15orf37	0.132	0.049590493	0.277136091	1
C15orf39	0.00025	0.145207394	0.010445608	1
C15orf40	6.74E-05	0.05548381	0.005057092	1
C15orf41	0.264	0.000208746	0.037443153	1
C15orf48	0.788	0.570416426	0.697301195	1
C15orf52	4.57E-15	1.50E-07	2.14E-05	0.363078698
C15orf53	0.00016	0.259571592	0.008258978	1
C15orf54	0.000203	0.914718526	0.012520053	1
C15orf57	0.00412	0.003522291	0.018853923	1
C15orf61	0.0258	0.004926119	0.308492606	1
C15orf62	3.81E-05	0.532323266	0.004034843	1
C16orf13	0.773	3.75E-06	0.507751029	1
C16orf3	0.000572	0.108176809	0.005973029	1
C16orf45	0.00836	2.26E-06	0.415911371	1
C16orf46	0.444	2.20E-06	0.152664838	1
C16orf54	5.25E-08	1.37E-05	0.00715135	1
C16orf58	8.99E-05	0.01932699	0.763774883	1
C16orf59	0.000406	0.550930284	0.012320105	1
C16orf62	3.96E-05	0.000244317	0.000623223	1
C16orf70	0.000259289	5.40E-05	0.002044598	1
C16orf71	1.43E-06	0.248070915	0.001790267	1
C16orf72	0.00742	0.138660286	0.020972725	1
C16orf74	5.87E-05	0.034252912	0.001705663	1
C16orf82	0.856	0.14302043	0.731173615	1
C16orf86	0.411	0.06241022	0.993116413	1
C16orf89	6.21E-07	7.11E-08	1.52E-05	0.25860831
C16orf91	0.0023	0.440353352	0.020589434	1
C16orf92	7.09E-06	2.95E-06	6.29E-05	1
C16orf93	0.711	0.001293915	0.242471045	1
C17orf102	4.84E-06	0.299967454	0.001897951	1
C17orf104	0.00526	0.261335254	0.021224845	1
C17orf50	0.000808	0.052251254	0.005158089	1
C17orf51	0.202	0.065762182	0.147179983	1
C17orf53	5.05E-05	0.301816739	0.004060677	1
C17orf58	0.779	2.33E-05	0.177305437	1
C17orf59	0.645	4.97E-07	0.44800081	1
C17orf62	0.481688513	0.014665554	0.799712965	1
C17orf64	0.000194	0.430790695	0.007716592	1
C17orf74	0.000289	0.641631503	0.007459802	1
C17orf75	0.00147	0.428045772	0.050700035	1
C17orf77	0.0442	0.292482455	0.074673644	1
C17orf78	0.00211	0.336125009	0.017196969	1
C17orf80	2.57E-06	1.59E-07	0.000203656	1
C17orf85	0.00551	0.017582676	0.01285316	1
C17orf96	0.0752	0.000109541	0.010344486	1
C17orf97	0.148	0.831453665	0.254346898	1
C17orf99	9.46E-05	0.007649086	0.001449138	1
C18orf21	0.000498	0.463702252	0.011384987	1
C18orf25	1.14E-05	0.031915966	0.015925325	1
C18orf54	0.0324	0.204593902	0.044630578	1
C18orf8	8.61E-06	0.791260881	0.006418969	1
C19orf10	0.00101	2.48E-09	0.000243993	1
C19orf12	0.806	0.002431467	0.824026908	1
C19orf24	0.17	0.004877021	0.053137333	1
C19orf25	0.492	0.011178991	0.424839083	1
C19orf26	7.01E-05	0.016120808	0.001388146	1
C19orf33	1.48E-13	1.33E-18	1.66E-13	2.81E-09
C19orf35	0.0912	0.775484102	0.219281751	1
C19orf40	0.00134	0.016568555	0.131747083	1
C19orf44	0.686656962	0.001995524	0.50924997	1
C19orf45	0.163	0.028041705	0.108452176	1
C19orf53	0.0012	0.000738294	0.220793237	1
C19orf54	0.967	9.10E-08	0.432002163	1
C19orf60	0.0464	0.048747436	0.058490861	1
C19orf66	5.44E-08	0.002208693	0.001901683	1
C19orf70	1.94E-05	0.40162299	0.00353464	1
C19orf71	0.456	0.001198853	0.594453687	1
C19orf73	0.577	0.897113689	0.642600438	1
C19orf80	0.000957	0.335165512	0.048207674	1
C1D	5.70E-05	2.58E-05	0.000601584	1
C1GALT1	0.00209	0.573253491	0.050228794	1
C1GALT1C1	1.23E-07	4.57E-15	1.25E-05	0.211588612
C1orf100	6.52E-05	0.810379415	0.008117489	1
C1orf101	0.0287	0.27154331	0.104936211	1
C1orf105	4.07E-05	0.024026905	0.001339955	1
C1orf106	0.00013	0.037858677	0.004915364	1
C1orf110	1.21E-07	0.78753626	0.002284279	1
C1orf111	0.000604	0.163166381	0.007271627	1
C1orf112	0.00019	0.001788273	0.001991741	1
C1orf115	0.012	0.010668415	0.010910636	1
C1orf116	0.0207	0.022973	0.030021972	1
C1orf122	0.227	7.79E-05	0.025626023	1
C1orf127	7.06E-05	0.613383346	0.006817952	1
C1orf131	0.84	0.000105881	0.638138191	1
C1orf146	0.082	0.325242846	0.113645501	1
C1orf158	0.000119	0.016940408	0.001650361	1
C1orf159	0.00031	0.000921336	0.002207243	1
C1orf162	3.39E-09	2.36E-05	3.10E-05	0.526412336
C1orf168	0.000104	0.260590912	0.003232426	1
C1orf174	0.022	2.04E-05	0.005205687	1
C1orf177	0.0015	0.415979336	0.051877007	1
C1orf192	0.551	0.247712923	0.941159172	1
C1orf194	5.24E-06	0.843267489	0.003990749	1
C1orf198	1.40E-07	2.86E-08	7.84E-05	1
C1orf204	0.001190805	0.010971771	0.887494364	1
C1orf21	0.000536	0.000341189	0.001736585	1
C1orf210	1.24E-06	0.059403489	0.000731445	1
C1orf213	0.392	2.66E-13	0.006724351	1
C1orf228	8.30E-05	0.129498889	0.003211719	1
C1orf27	6.04E-07	9.15E-06	0.014160731	1
C1orf35	0.978	0.000432187	0.353939804	1
C1orf43	4.44E-05	0.023492253	0.003943633	1
C1orf53	0.614	0.415914149	0.5179957	1
C1orf54	0.173	0.345776778	0.189613137	1
C1orf61	9.62E-05	0.071142394	0.002639417	1
C1orf68	0.0018	0.221715046	0.013108866	1
C1orf85	2.73E-09	1.29E-12	2.46E-05	0.417285374
C1orf86	0.00439	5.29E-08	0.040395629	1
C1orf87	0.000122	0.06169012	0.002709475	1
C1orf94	0.0313	0.013750666	0.43070484	1
C1orf95	0.268	0.002278633	0.066341809	1
C1QA	2.13E-10	1.66E-06	1.37E-05	0.232023416
C1QB	3.57E-10	2.81E-10	1.11E-05	0.188059631
C1QBP	0.762	0.517901354	0.659421212	1
C1QC	1.14E-09	4.89E-09	4.35E-06	0.073778431
C1QL1	0.195	4.32E-15	0.001237121	1
C1QL2	0.000229	0.120975397	0.004432377	1
C1QL3	0.000153739	0.017025934	0.313738197	1
C1QL4	0.000402	0.090338239	0.004839792	1
C1QTNF1	0.412	0.22548903	0.760673958	1
C1QTNF2	2.27E-07	1.79E-05	9.58E-05	1
C1QTNF3	9.30E-08	0.255554577	0.001996918	1
C1QTNF4	0.0223	0.00246456	0.0101421	1
C1QTNF6	0.00465	0.672826153	0.036230766	1
C1QTNF7	0.00144	0.000590235	0.003486548	1
C1QTNF8	0.00152	0.481527201	0.012961437	1
C1QTNF9B	0.000379095	0.930166646	0.024421411	1
C1QTNF9B-AS1	0.000379095	0.019386108	0.001523553	1
C1R	0.145	1.23E-05	0.865672234	1
C1RL	0.326	8.01E-06	0.410784354	1
C1S	0.0345	0.000984657	0.631620287	1
C2	0.19	1.08E-09	0.780938378	1
C20orf141	0.0063	0.212235598	0.022855958	1
C20orf166	0.000172	0.693527007	0.017717736	1
C20orf173	0.00013	0.195346033	0.004487111	1
C20orf194	1.34E-10	8.59E-31	5.23E-07	0.008872916
C20orf24	7.61E-06	0.064638792	0.011529544	1
C20orf27	0.504	0.339240828	0.826146105	1
C20orf57	0.03	0.003839095	0.01389461	1
C20orf85	0.000222	0.31592193	0.006848835	1
C21orf2	0.00103	0.003272868	0.003594602	1
C21orf33	7.60E-08	9.70E-07	0.00471712	1
C21orf58	0.000594	0.001862394	0.004317463	1
C21orf59	0.0113	3.20E-14	0.560076269	1
C21orf62	0.091	0.000943123	0.028449037	1
C21orf91	0.218	0.001941687	0.081803122	1
C22orf15	0.00141	0.243304238	0.009192171	1
C22orf39	0.213	0.097260244	0.140859715	1
C22orf42	4.43E-05	0.639993975	0.012019597	1
C22orf46	0.39	0.006787953	0.800092273	1
C2CD2	0.201	0.014064979	0.678201836	1
C2CD2L	0.591	0.009962859	0.269371709	1
C2CD3	2.13E-06	0.971002636	0.003556502	1
C2CD4A	0.000107	2.57E-11	5.55E-06	0.094141284
C2CD4B	0.000395	0.002715207	0.001444199	1
C2CD4C	0.00586	2.17E-05	0.001245999	1
C2orf16	0.00125	0.797105178	0.033296886	1
C2orf40	3.85E-05	1.80E-07	4.64E-05	0.787456572
C2orf44	0.0284	0.311170377	0.059549105	1
C2orf47	6.40E-07	9.08E-11	2.88E-06	0.048766814
C2orf49	0.000394	0.025707891	0.047861235	1
C2orf50	2.63E-05	0.433682026	0.004040441	1
C2orf54	9.47E-05	0.695387302	0.005233083	1
C2orf57	2.67E-05	0.640141255	0.010298257	1
C2orf61	0.00467	0.414254863	0.02224443	1
C2orf68	0.568	8.00E-05	0.629657492	1
C2orf69	0.642	0.010264347	0.79955045	1
C2orf70	0.178	0.006259438	0.059066981	1
C2orf71	0.001	0.070425774	0.006319592	1
C2orf73	6.01E-05	0.066177313	0.002445341	1
C2orf78	0.000641	0.006386069	0.002284014	1
C2orf80	1.54E-05	0.875496384	0.005562979	1
C2orf81	0.375	0.848155897	0.544670673	1
C2orf83	0.000168	0.450201102	0.007532694	1
C2orf88	1.18E-06	2.43E-08	4.78E-05	0.811019287
C3	6.88E-07	4.90E-07	2.50E-05	0.424122053
C3AR1	1.59E-13	3.56E-12	9.85E-07	0.016712374
C3orf17	1.13E-05	0.032663719	0.008542704	1
C3orf18	0.002269474	0.000815537	0.038634856	1
C3orf20	5.68E-05	0.015016429	0.001266651	1
C3orf27	0.000253	0.03971327	0.002970356	1
C3orf30	0.00109	0.948433478	0.025191769	1
C3orf33	4.35E-08	0.081097077	0.00035416	1
C3orf35	0.000635	0.033517256	0.010505903	1
C3orf36	0.00329	0.371815488	0.022037978	1
C3orf38	2.07E-09	1.63E-44	1.81E-07	0.003073836
C3orf52	1.47E-09	0.000679304	0.000133865	1
C3orf58	0.949	0.084509548	0.913774707	1
C3orf67	5.24E-06	0.69164447	0.001896368	1
C4BPA	0.00315	0.712228369	0.02241066	1
C4BPB	0.00046	0.198647302	0.005109622	1
C4orf17	0.000257	0.06122765	0.003514749	1
C4orf19	3.40E-08	0.877105324	0.000424588	1
C4orf27	0.00068	0.14490052	0.058516751	1
C4orf3	0.00127	0.017575676	0.034432555	1
C4orf32	7.18E-05	0.001835843	0.000702536	1
C4orf33	2.24E-08	5.08E-14	3.26E-07	0.005529554
C4orf36	0.849	0.910916353	0.914188564	1
C4orf45	0.000648	0.000198074	0.000814923	1
C4orf46	0.000115694	4.66E-07	2.02E-05	0.341796878
C4orf6	0.00305	0.843111541	0.035163938	1
C5	0.0288	0.008841996	0.446662468	1
C5AR1	0.954	0.724165641	0.829334963	1
C5AR2	0.000345	0.023199408	0.002750764	1
C5orf15	5.21E-09	4.55E-17	2.83E-06	0.048019891
C5orf22	6.25E-07	0.000132997	0.00031983	1
C5orf24	0.000122	0.010370597	0.004663998	1
C5orf28	7.60E-07	0.000294808	0.000281179	1
C5orf34	0.613	0.312050794	0.880851768	1
C5orf38	4.22E-06	0.948029919	0.002764562	1
C5orf45	0.00389	0.000232443	0.158937909	1
C5orf46	0.000986	0.958312319	0.026337926	1
C5orf47	0.00112	0.865374919	0.023649	1
C5orf51	9.73E-07	0.027148694	0.000731487	1
C5orf52	0.0345	0.01885921	0.024412914	1
C5orf55	0.818	0.698728483	0.763526543	1
C5orf56	0.871	0.72250832	0.935038888	1
C5orf63	0.192	0.161577471	0.601094019	1
C5orf64	0.00641	0.061838194	0.122781975	1
C6	5.54E-10	0.002678472	0.00010637	1
C6orf1	1.40E-13	0.064880197	8.98E-05	1
C6orf10	0.00516	0.747794862	0.04073972	1
C6orf106	0.000833	8.26E-07	0.045452675	1
C6orf118	0.000153	0.005299054	0.00138358	1
C6orf120	3.58E-05	1.13E-09	0.000540012	1
C6orf136	0.0843	0.000312556	0.934677029	1
C6orf141	1.15E-10	3.34E-05	6.86E-05	1
C6orf15	7.77E-05	0.533210963	0.006428532	1
C6orf165	0.00633	0.255279859	0.050915936	1
C6orf195	4.00E-06	0.860141206	0.004888269	1
C6orf201	0.00347	0.023014116	0.031201024	1
C6orf203	1.63E-05	0.01570098	0.000884363	1
C6orf222	0.000158	0.849476103	0.009715792	1
C6orf223	0.0316	0.157510852	0.042537353	1
C6orf226	0.000432	3.61E-05	0.000430851	1
C6orf25	1.06E-07	0.622930637	0.001144126	1
C6orf47	0.208	7.24E-09	0.237335937	1
C6orf48	1.28E-05	2.59E-05	0.000235858	1
C6orf57	4.96E-08	0.416581053	0.001065302	1
C6orf62	3.39E-05	0.000173003	0.000586422	1
C6orf89	4.61E-06	0.035000881	0.004569382	1
C7	0.0215	3.26E-17	0.005211314	1
C7orf31	3.50E-05	0.000212205	0.000853352	1
C7orf34	5.20E-06	0.873204638	0.004420229	1
C7orf50	0.659	0.161348485	0.900840399	1
C7orf55	0.00297	0.177423117	0.075117116	1
C7orf57	0.000311	0.775369564	0.020181404	1
C7orf60	0.000468	0.019812929	0.017449971	1
C7orf66	0.00093	0.011362477	0.00320975	1
C7orf69	0.0165	0.647861981	0.115287913	1
C7orf72	0.000467	0.215622536	0.007468814	1
C8A	0.000544	0.227378692	0.046003733	1
C8B	0.000932	0.699391833	0.018819346	1
C8G	2.11E-05	0.639872756	0.00482142	1
C8orf22	0.000107	0.574793692	0.007490587	1
C8orf33	5.20E-05	0.206445552	0.00349894	1
C8orf34	6.63E-07	1.47E-06	0.000232207	1
C8orf37	0.000224	0.159084106	0.004948735	1
C8orf4	4.90E-09	0.000132996	4.86E-05	0.824171387
C8orf46	1.12E-09	0.021805443	0.000162463	1
C8orf48	0.126	0.000852098	0.026541248	1
C8orf58	0.0734	0.025060477	0.082069582	1
C8orf59	3.44E-05	0.004181325	0.015424383	1
C8orf74	3.84E-05	0.387943499	0.004259799	1
C9	4.07E-05	1.70E-26	6.92E-05	1
C9orf106	0.315	0.43321353	0.616086617	1
C9orf114	0.002097925	6.00E-05	0.411061896	1
C9orf116	0.00401	0.373536686	0.080579474	1
C9orf117	0.0208	0.023081561	0.243081827	1
C9orf131	0.00031	0.083579695	0.004254715	1
C9orf135	0.165	0.055067724	0.677539982	1
C9orf139	0.000368	0.214550867	0.025060691	1
C9orf152	0.000587	0.167686407	0.005873609	1
C9orf156	0.000105	7.02E-07	0.001184677	1
C9orf16	0.0206	0.282128445	0.181842264	1
C9orf163	0.00148	0.114150031	0.008979988	1
C9orf170	0.000309	0.901443622	0.013248504	1
C9orf172	0.0859	0.452589743	0.134891252	1
C9orf173	5.32E-05	0.000720929	0.000484803	1
C9orf24	0.00015	3.93E-05	0.000300302	1
C9orf3	0.203	5.77E-08	0.919246768	1
C9orf40	0.00301	0.00586206	0.004901171	1
C9orf47	0.374	0.134427187	0.795517889	1
C9orf50	0.245	0.173955072	0.665918225	1
C9orf57	0.000436	0.819401472	0.010182545	1
C9orf64	2.94E-08	1.91E-07	3.67E-05	0.622242052
C9orf66	0.91	0.267767082	0.959859336	1
C9orf72	0.058	0.26592678	0.13029384	1
C9orf78	0.000142	0.050038058	0.047650622	1
C9orf84	0.000995	9.72E-05	0.001896466	1
C9orf85	0.000511	0.257162267	0.042860768	1
C9orf89	5.40E-05	0.000150083	0.000311947	1
C9orf9	0.332	0.001219369	0.994918023	1
C9orf91	0.0146	0.001013573	0.017178919	1
CA1	8.16E-05	1.68E-06	0.000802897	1
CA10	1.06E-06	0.188815181	0.001067797	1
CA11	0.000269	0.021248976	0.002633652	1
CA12	6.80E-10	0.010724839	0.000156351	1
CA14	1.75E-05	1.82E-20	7.61E-06	0.129000826
CA2	0.0338	0.976093183	0.122808761	1
CA3	1.94E-06	0.010149113	0.000882361	1
CA4	0.0011	0.314100711	0.052222171	1
CA5A	0.0763	5.05E-05	0.018330404	1
CA5B	0.00549	0.227731426	0.017756675	1
CA6	0.0102	0.712733244	0.032371138	1
CA7	4.54E-05	3.15E-05	0.00019278	1
CA8	0.000163	0.143087889	0.003348497	1
CA9	9.91E-06	0.190158975	0.002425524	1
CAAP1	0.0165	0.056286187	0.020687094	1
CAB39	9.57E-07	4.43E-07	0.000120159	1
CAB39L	2.54E-12	0.001733986	6.86E-05	1
CABIN1	0.0227	0.546154971	0.134281683	1
CABLES1	0.873	0.00433261	0.73202748	1
CABLES2	0.193	0.141620885	0.617187208	1
CABP1	0.00115	2.58E-06	0.001645538	1
CABP2	4.98E-05	0.782711926	0.007251985	1
CABP4	3.98E-05	0.909717402	0.00457861	1
CABP5	0.000666	8.85E-05	0.000657117	1
CABP7	0.001489066	0.015368366	0.003476758	1
CABS1	0.000353	0.167358619	0.00598626	1
CABYR	0.365	6.05E-06	0.36475147	1
CACFD1	0.714	0.061370808	0.753603381	1
CACHD1	9.00E-13	5.51E-11	1.17E-05	0.198966263
CACNA1A	0.252	2.11E-17	0.003548565	1
CACNA1B	9.44E-06	0.000433386	0.000411807	1
CACNA1C	1.61E-07	1.58E-06	0.000215348	1
CACNA1D	5.09E-07	2.91E-23	1.28E-05	0.217786221
CACNA1E	6.53E-09	0.162647051	0.000429584	1
CACNA1F	0.003	0.042650749	0.008502965	1
CACNA1G	3.33E-06	0.199984404	0.001051481	1
CACNA1H	7.46E-09	7.16E-07	1.03E-07	0.001744049
CACNA1I	0.0018	1.82E-07	0.002774567	1
CACNA1S	2.03E-05	0.106197907	0.001905381	1
CACNA2D1	0.437	0.000336322	0.524619556	1
CACNA2D2	0.0276	0.215819737	0.041275848	1
CACNA2D3	2.85E-07	2.26E-05	0.000208119	1
CACNA2D4	0.0507	8.14E-24	0.974158536	1
CACNB1	0.779	1.06E-07	0.554950038	1
CACNB2	0.332	0.464342789	0.395578901	1
CACNB3	0.00259	0.955343016	0.021513347	1
CACNB4	0.00343	3.53E-08	0.00156612	1
CACNG1	0.000122	0.03262189	0.002136495	1
CACNG2	0.000147	0.717125153	0.009696863	1
CACNG3	0.000477	0.001598189	0.00132271	1
CACNG4	0.225	0.003531986	0.062645181	1
CACNG5	0.000716	0.048143988	0.004763032	1
CACNG6	2.52E-06	0.269320328	0.001319487	1
CACNG7	6.47E-07	0.256327511	0.000910496	1
CACNG8	0.00029	0.093368178	0.004338566	1
CACTIN	0.0864	0.293359006	0.295143692	1
CACUL1	0.000116	0.386041519	0.004122269	1
CACYBP	0.36	0.060103053	0.590405514	1
CAD	0.154	8.86E-09	0.665335271	1
CADM1	3.36E-10	5.19E-16	2.00E-05	0.339142253
CADM2	4.35E-10	1.13E-19	3.55E-06	0.060245036
CADM3	0.0216	5.07E-17	0.961481616	1
CADM4	1.06E-12	0.018352001	7.40E-05	1
CADPS	6.22E-08	1.48E-31	3.42E-07	0.00580365
CADPS2	2.22E-05	2.24E-10	0.000121405	1
CAGE1	0.00391	0.939983082	0.047156099	1
CALB1	0.000129	0.982039656	0.008647156	1
CALB2	0.231	0.000561649	0.041320145	1
CALCA	7.16E-05	1.02E-79	6.70E-08	0.001135646
CALCB	0.162	2.75E-48	1.91E-05	0.324058063
CALCOCO1	0.00923	1.30E-09	0.077591391	1
CALCOCO2	1.02E-07	0.327261218	0.000614305	1
CALCR	0.402	0.027765287	0.277663055	1
CALCRL	0.0309	0.090755876	0.042563069	1
CALD1	0.878	1.21E-06	0.643895223	1
CALHM1	0.000594	0.000828327	0.001188414	1
CALHM2	0.53	0.474691122	0.480066322	1
CALHM3	2.64E-05	0.102025654	0.00202455	1
CALML3	9.41E-05	0.675308844	0.005602519	1
CALML4	0.127	2.17E-05	0.377109084	1
CALML5	0.0031	0.705561081	0.052266959	1
CALML6	0.00626	0.016699816	0.008855135	1
CALN1	6.97E-08	0.704737409	0.000713738	1
CALR	0.00347	0.001533556	0.005708485	1
CALR3	0.00656	0.17097026	0.021223529	1
CALU	5.27E-06	2.75E-08	0.000157801	1
CALY	7.84E-06	6.83E-11	3.95E-06	0.06694254
CAMK1	0.774	0.417895078	0.962764165	1
CAMK1D	0.00091	3.81E-06	0.00135563	1
CAMK1G	0.000229	0.000839232	0.001540177	1
[truncated: 14,963 more rows]
