# Supplementary material for: Computational repositioning and preclinical validation of mifepristone for human vestibular schwannoma
Source: Sci Rep. 2018 Apr 3;8:5437. doi: 10.1038/s41598-018-23609-7 (PMC5882888; doi:10.1038/s41598-018-23609-7)
Supplement: Supplementary file 5 — Supplementary Data File S2 [file 41598_2018_23609_MOESM5_ESM.csv]

Compound Name	Interacting Genes	KS Score	Bootstrapped P-Value	Bonferroni-Corrected P-Value
ACETAMINOPHEN	4257	0.0284566779001672	9e-04	0.0388862068965517
ADENOSINE MONOPHOSPHATE, ADENOSINE	609	0.0802898742654546	4e-04	0.020048
POTASSIUM	2232	0.0468163814624214	2e-04	0.0113909090909091
ARSENIC TRIOXIDE	2397	0.0425007293782952	0	0
AZATHIOPRINE	127	0.22474182679765	0	0
BELINOSTAT	387	0.0932394252908234	0.001	0.0417666666666667
ESTRADIOL	4030	0.0529712160564426	0	0
CARBAMAZEPINE	1859	0.0417773386944294	0.0013	0.0452472222222222
CYCLOPHOSPHAMIDE	258	0.112747235270084	9e-04	0.0388862068965517
CYTARABINE	541	0.130219642863759	0	0
DECITABINE	1657	0.0751702641503956	0	0
DIAZEPAM	30	0.363707110010612	0	0
CISPLATIN	2198	0.0580843396774399	0	0
CALCITRIOL	2217	0.0577477251945326	0	0
FLUORODEOXYGLUCOSE	1	0.999469402193138	6e-04	0.0278444444444444
GOLD SODIUM THIOMALATE	82	0.315293007900012	0	0
LOMEFLOXACIN	1	0.999823134064379	4e-04	0.020048
METHYLPREDNISOLONE	92	0.271814747030447	0	0
MIFEPRISTONE	306	0.120264212276114	0	0
NALBUPHINE	2	0.965334276618323	0.0012	0.0442235294117647
NORGESTIMATE	19	0.422504793997729	0.0012	0.0442235294117647
LEVONORGESTREL	185	0.152175451008136	3e-04	0.0163434782608696
OXYMETAZOLINE	8	0.683056243367527	1e-04	0.00596666666666667
PANOBINOSTAT	1042	0.112059789965195	0	0
PEROSPIRONE	2	0.965334276618323	0.0012	0.0442235294117647
PREDNISOLONE	119	0.210250991093289	0	0
PROGESTERONE	1676	0.0893754085715677	0	0
RALOXIFENE	635	0.0839438225510103	0	0
SUCCIMER	260	0.111254115534271	0.0013	0.0452472222222222
TAMOXIFEN	762	0.0735284150676779	0	0
TRETINOIN	3840	0.0742438060075463	0	0
TROPICAMIDE	7	0.63707110010612	0.0012	0.0442235294117647
VALPROIC ACID	9378	0.0386043003203956	0	0
VORINOSTAT	871	0.106113334175359	0	0
XYLOMETAZOLINE	7	0.683056243367527	5e-04	0.0240961538461538
ZOLEDRONIC ACID	1318	0.0763584905221509	0	0
