# Supplementary material for: Computational repositioning and preclinical validation of mifepristone for human vestibular schwannoma
Source: Sci Rep. 2018 Apr 3;8:5437. doi: 10.1038/s41598-018-23609-7 (PMC5882888; doi:10.1038/s41598-018-23609-7)
Supplement: Supplementary file 6 — Supplementary Data File S3 [file 41598_2018_23609_MOESM6_ESM.csv]

Gene Symbol	GSE39645 Differential Expression P-Value	Additional Tumors Differential Expression P-Value	Meta-analytic P-Value	Bonferonni-corrected Meta-analytic P-Value
A1BG	0.528527166	0.018791081	0.073311821	1
A1CF	0.176	0.274901814	0.096851277	1
A2M	0.139	0.284322686	0.100761465	1
A2ML1	0.0615	0.008882396	0.811997024	1
A4GALT	0.00419	0.000617958	0.254040409	1
A4GNT	0.172	0.041403718	0.897651046	1
AAAS	0.585	0.022714432	0.095237943	1
AACS	0.493	0.042354809	0.147511953	1
AADAC	0.0427	0.026045537	0.777751088	1
AADACL2	0.153	0.164106606	0.075451617	1
AADACL3	0.118	0.423756896	0.119165	1
AADACL4	0.172	0.421805015	0.566561786	1
AADAT	0.137	0.419112958	0.508878499	1
AAED1	0.0213	0.00414254	0.913580706	1
AAGAB	0.523	0.235509433	0.238224178	1
AAK1	0.126	0.039322365	0.134829821	1
AAMP	0.714	0.383018537	0.950440098	1
AANAT	0.634	0.157853278	0.667049287	1
AARD	0.161	0.173376883	0.694203102	1
AARS	0.132	0.399395628	0.08870373	1
AARS2	0.342411957	0.845666131	0.988502519	1
AASDH	0.134	0.393768462	0.492917412	1
AASDHPPT	0.154	0.828484397	0.327638278	1
AASS	0.0311	0.243260411	0.234177244	1
AATF	0.0398	0.876362128	0.112986258	1
AATK	0.00193	0.477567435	0.052973678	1
ABAT	0.057	0.597835505	0.258225058	1
ABCA1	0.00451	0.239576951	0.005118264	1
ABCA10	0.32	0.229952649	0.878153088	1
ABCA12	0.186	0.257428732	0.685432555	1
ABCA13	0.115	0.032577583	0.982979171	1
ABCA2	0.0633	0.891464244	0.194497212	1
ABCA3	0.00685	0.012329447	0.234331223	1
ABCA4	0.0768	0.055184064	0.627854646	1
ABCA5	0.692	0.000618962	0.240804871	1
ABCA6	0.128	0.837555562	0.147445088	1
ABCA7	0.391	0.287356578	0.930534374	1
ABCA8	0.0294	0.344792021	0.166451959	1
ABCA9	0.735	0.559457738	0.928356041	1
ABCB1	0.0394	0.007781526	0.402434323	1
ABCB10	0.737	0.340844097	0.445529391	1
ABCB11	0.225	0.61935612	0.249884252	1
ABCB4	0.00762	0.137243626	0.169200398	1
ABCB5	0.754	0.234028229	0.547703273	1
ABCB7	0.0949	0.048406402	0.881908921	1
ABCB8	0.573	0.698338605	0.878269829	1
ABCB9	0.489172591	0.279026237	0.442321575	1
ABCC1	0.564	0.645598063	0.905988459	1
ABCC10	0.796	0.985301197	0.842312209	1
ABCC11	0.398	0.480669597	0.841281035	1
ABCC12	0.137	0.577453776	0.387095424	1
ABCC2	0.12	0.244949001	0.553983305	1
ABCC3	0.599	0.594746492	0.628986712	1
ABCC4	0.237	0.490705481	0.593675016	1
ABCC5	0.968	0.669106541	0.774731269	1
ABCC6	0.303	0.078520697	0.117758126	1
ABCC8	0.162	0.13716643	0.665124182	1
ABCC9	0.0114	0.011546531	0.278739596	1
ABCD1	0.256	0.553415576	0.606547653	1
ABCD2	0.0415	0.948929389	0.099371203	1
ABCD3	0.00174	5.78E-06	0.227622738	1
ABCD4	0.0852	0.076367563	0.52651537	1
ABCE1	0.155	0.107783743	0.535797809	1
ABCF1	0.748	0.174462467	0.31098975	1
ABCF2	0.479	0.500333866	0.281584994	1
ABCF3	0.0759	0.323525348	0.07757961	1
ABCG1	0.114	0.025822994	0.026020408	1
ABCG2	0.216	0.056098962	0.07179702	1
ABCG4	0.137	0.922867998	0.234742668	1
ABCG5	0.152	0.386224507	0.132964782	1
ABCG8	0.233	0.865469948	0.33592247	1
ABHD1	0.879	0.085249176	0.398274838	1
ABHD10	0.441	0.086834281	0.375378081	1
ABHD12	0.0929	0.315251545	0.278412381	1
ABHD13	0.246	0.345471725	0.673148535	1
ABHD14B	0.865	0.479923582	0.833316078	1
ABHD15	0.288	0.167038621	0.904494898	1
ABHD16A	0.0684	0.321544272	0.043274623	1
ABHD16B	0.441	0.623051422	0.408718797	1
ABHD17A	0.218	0.387463812	0.652191067	1
ABHD17B	0.383	0.226138731	0.171517686	1
ABHD17C	0.0687	0.002710512	0.815623046	1
ABHD2	0.168	0.101558307	0.1065622	1
ABHD3	0.0212	0.478677911	0.155176201	1
ABHD4	0.003	0.421197787	0.019654662	1
ABHD5	0.829	0.010086791	0.432930875	1
ABHD6	0.03	0.022218712	0.284766703	1
ABHD8	0.919	0.234240144	0.543766077	1
ABI1	0.214	0.628724543	0.407165962	1
ABI2	0.185	0.676035434	0.392850956	1
ABI3	0.00118	0.145906103	0.091439303	1
ABI3BP	0.287	0.982620185	0.437394417	1
ABL1	0.438	0.380440078	0.391698333	1
ABL2	0.00512	8.28E-06	0.36819138	1
ABLIM1	0.39	0.920301495	0.338629004	1
ABLIM2	0.0154	0.11677624	0.172223056	1
ABLIM3	0.00184	0.00114822	0.194126184	1
ABO	0.329	0.858013942	0.53660511	1
ABR	0.214	0.658392587	0.49088198	1
ABRA	0.136	0.217298412	0.303732394	1
ABRACL	0.55	0.628809577	0.485612268	1
ABT1	0.751	0.126008633	0.282384937	1
ABTB1	0.17	0.042036102	0.572666894	1
ABTB2	0.86	0.655763389	0.839602449	1
ACAA1	0.331	0.01653152	0.076984726	1
ACAA2	0.267	0.888116902	0.460992703	1
ACACA	0.396	0.037985877	0.78817566	1
ACACB	0.402	0.845436367	0.670337357	1
ACAD10	0.095	0.90800442	0.23234165	1
ACAD8	0.519	0.475716595	0.631627977	1
ACAD9	0.211	0.891147387	0.363545964	1
ACADL	0.371	0.001529452	0.599148393	1
ACADM	0.254	0.281481832	0.510493821	1
ACADS	0.565	0.033038744	0.527318562	1
ACADSB	0.061	0.434146134	0.213647044	1
ACADVL	0.429	0.037739429	0.608011957	1
ACAN	0.0547	0.36006407	0.28846296	1
ACAP1	0.272	0.322045521	0.183727613	1
ACAP2	0.301	0.080846123	0.973701634	1
ACAP3	0.255	0.508603486	0.64590366	1
ACAT1	0.0231	0.010909627	0.307360811	1
ACAT2	0.812	0.997403328	0.783182478	1
ACBD3	0.935	0.002248553	0.133998088	1
ACBD4	0.179	0.410600919	0.581284346	1
ACBD5	0.0388	0.202747361	0.235877503	1
ACBD6	0.162	0.775659725	0.399140297	1
ACBD7	0.0887	0.07250817	0.621254432	1
ACCS	0.231	0.381111218	0.490182917	1
ACCSL	0.166	0.807371886	0.37595378	1
ACD	0.505550554	0.942495042	0.576496224	1
ACE	0.248	0.356011967	0.613459851	1
ACE2	0.0456	0.035660617	0.457064308	1
ACER1	0.344	0.854898787	0.430019681	1
ACER2	0.614	0.221880277	0.822884504	1
ACER3	0.116	0.193204088	0.053611207	1
ACHE	0.637	0.299383833	0.851397584	1
ACIN1	0.385	0.158587841	0.56017751	1
ACKR1	0.00128	0.003941607	0.373502592	1
ACKR2	0.879	0.036559236	0.352965495	1
ACKR3	0.395	0.563459718	0.8175619	1
ACKR4	0.217	0.027486358	0.922588578	1
ACLY	0.364	0.202512888	0.640523441	1
ACMSD	0.311	0.160122817	0.979700223	1
ACN9	0.588	0.246499487	0.811618477	1
ACO1	0.899	0.061437769	0.542915385	1
ACO2	0.302	0.211612526	0.130257273	1
ACOT11	0.473	0.583397969	0.814432457	1
ACOT12	0.476	0.326526394	0.246816516	1
ACOT13	0.18	0.394249987	0.153399092	1
ACOT4	0.00325	0.231867269	0.113779194	1
ACOT6	0.466	0.477115886	0.882484236	1
ACOT7	0.487	0.566023422	0.334045592	1
ACOT8	0.187	0.670925808	0.135633429	1
ACOT9	0.0853	0.556287418	0.338438282	1
ACOX1	0.267089491	0.22225171	0.065101323	1
ACOX2	0.0166	0.341643539	0.200326282	1
ACOX3	0.846	0.971118552	0.87182956	1
ACOXL	0.152	0.476427586	0.465589132	1
ACP2	0.0238	0.922238015	0.087305926	1
ACP5	0.922	0.708883594	0.895599127	1
ACP6	0.019	0.649600688	0.135251697	1
ACPP	0.532	0.488064465	0.331100285	1
ACPT	0.247	0.123399126	0.995451594	1
ACR	0.0826	0.149762781	0.612753465	1
ACRBP	0.505	0.164362581	0.214452907	1
ACRC	0.327	0.3684765	0.231455435	1
ACRV1	0.316	0.892937177	0.507936379	1
ACSBG1	0.393	0.638919404	0.549038167	1
ACSBG2	0.163	0.852696464	0.355379962	1
ACSF2	0.936	0.032821703	0.209216185	1
ACSF3	0.529	0.492681153	0.33675262	1
ACSL1	0.613	0.843725803	0.561474048	1
ACSL3	0.51	0.124045245	0.179375746	1
ACSL4	0.423	0.805911927	0.65676947	1
ACSL5	0.602	0.01856796	0.519209712	1
ACSL6	0.924	0.760670756	0.709453659	1
ACSM1	0.293	0.416940697	0.739857874	1
ACSM2A	0.171705899	0.604186696	0.412984528	1
ACSM2B	0.171705899	0.563683079	0.44070058	1
ACSM3	0.133405442	0.247855163	0.999676296	1
ACSM5	0.0203	0.630181795	0.031879024	1
ACSM6	0.0907	0.083740959	0.126563678	1
ACSS1	0.48	0.34686342	0.991171415	1
ACSS2	0.532	0.123796902	0.820885737	1
ACSS3	0.135	0.047158855	0.039012474	1
ACTA1	0.436	0.457908497	0.908209017	1
ACTA2	0.0213	0.050903262	0.308070633	1
ACTB	0.527	0.561932078	0.699080422	1
ACTBL2	0.208	0.948523496	0.378866469	1
ACTC1	0.0564	0.319661634	0.331256999	1
ACTG1	0.682	0.114702723	0.244022325	1
ACTG2	0.0149	0.109438917	0.141969908	1
ACTL6A	0.657	0.352729341	0.407669386	1
ACTL6B	0.159	0.815229231	0.36347556	1
ACTL7A	0.19	0.650084963	0.471554414	1
ACTL7B	0.196	0.450792958	0.585430068	1
ACTL8	0.177	0.830492455	0.381543315	1
ACTL9	0.0876	0.833047453	0.253284745	1
ACTN1	0.0365	0.067454908	0.302541199	1
ACTN2	0.0524	0.511225639	0.218717998	1
ACTN3	0.811	0.378271428	0.759667044	1
ACTN4	0.190802336	0.003898312	0.107836834	1
ACTR10	0.0917	0.339988395	0.410660189	1
ACTR1A	0.164	0.045481141	0.561576435	1
ACTR1B	0.0623	0.037878537	0.642477137	1
ACTR2	0.429	0.895648322	0.497203171	1
ACTR3	0.309	0.776024389	0.362350954	1
ACTR3B	0.386	0.028102762	0.546662091	1
ACTR3C	0.17	0.003791742	0.507274215	1
ACTR5	0.681	0.636393222	0.964611179	1
ACTR6	0.0742	0.622277978	0.099256822	1
ACTR8	0.222	0.089592878	0.913132962	1
ACTRT1	0.154	0.523640874	0.478993276	1
ACTRT2	0.494	0.572638706	0.421851679	1
ACTRT3	0.0404	0.553225872	0.229667705	1
ACVR1	0.333	0.010948913	0.809306131	1
ACVR1B	0.385	0.303532476	0.25214002	1
ACVR1C	0.0153	0.000925428	0.402201801	1
ACVR2A	0.38	0.041393894	0.09201475	1
ACVR2B	0.676	0.812333785	0.570709855	1
ACVRL1	0.0286	0.114439327	0.33968809	1
ACY1	0.0633	0.643481507	0.261475383	1
ACY3	0.616	0.004615558	0.385467886	1
ACYP1	0.867	0.079455876	0.39404683	1
ACYP2	0.0307	0.471567667	0.222507367	1
ADA	0.0876	0.563184168	0.341093597	1
ADAD1	0.105	0.368948813	0.473845775	1
ADAD2	0.395	0.870956489	0.478962595	1
ADAL	0.724	0.005943582	0.18282717	1
ADAM10	0.00996	0.010896939	0.252028488	1
ADAM11	0.58	0.075697575	0.663426848	1
ADAM12	0.0428	0.837589345	0.157865309	1
ADAM15	0.404	0.247758318	0.756014845	1
ADAM17	0.00284	0.030287675	0.105063462	1
ADAM18	0.447	0.018411047	0.379981988	1
ADAM19	0.022	0.751669782	0.119311462	1
ADAM2	0.585	0.464059998	0.998523662	1
ADAM20	0.172	0.096993209	0.924256402	1
ADAM21	0.645	0.292499649	0.363764613	1
ADAM22	0.0511	0.083675178	0.164566792	1
ADAM23	2.27E-06	0.004247762	0.028798544	1
ADAM28	0.000957	0.019962746	0.069538691	1
ADAM30	0.0885	0.898851767	0.23703005	1
ADAM32	0.0583	0.016523845	0.944222541	1
ADAM33	0.103	0.994723934	0.223748587	1
ADAM7	0.136	0.121453768	0.201800053	1
ADAM8	0.0315	0.46663462	0.194791375	1
ADAM9	0.296	0.249549845	0.126694342	1
ADAMDEC1	0.435	0.56801819	0.248832969	1
ADAMTS1	0.00331	0.487028714	0.059491736	1
ADAMTS10	0.713	0.214950665	0.680205951	1
ADAMTS12	0.0115	0.4414289	0.01922022	1
ADAMTS13	0.284	0.282179189	0.152913829	1
ADAMTS14	0.0102	0.412127843	0.088901701	1
ADAMTS15	0.231	0.410610715	0.402466341	1
ADAMTS16	0.0359	0.118421394	0.374678655	1
ADAMTS17	0.264	0.108116278	0.093251673	1
ADAMTS18	0.00352	0.260971028	0.065552888	1
ADAMTS19	0.098	0.096429596	0.643862862	1
ADAMTS2	0.866	0.105498867	0.479395986	1
ADAMTS20	0.234	0.976364106	0.361433837	1
ADAMTS3	0.000128	0.271668086	0.007240751	1
ADAMTS4	0.379	0.598250983	0.757879668	1
ADAMTS5	0.138	0.308216442	0.152343421	1
ADAMTS6	0.0257	0.51593928	0.179614564	1
ADAMTS7	0.576	0.360418771	0.807507669	1
ADAMTS8	0.00176	0.022997855	0.243819614	1
ADAMTS9	0.687	0.035161733	0.469770659	1
ADAMTSL1	0.734	0.002696851	0.500549857	1
ADAMTSL2	0.159	0.367836911	0.561387702	1
ADAMTSL3	0.0263	0.609230607	0.060018743	1
ADAMTSL4	0.0349	0.295215616	0.255308758	1
ADAMTSL5	0.209	0.001095502	0.737823098	1
ADAP1	0.005785101	0.550868296	0.006425748	1
ADAP2	0.000777	0.476541682	0.033558345	1
ADAR	0.0709	0.249919241	0.06472114	1
ADARB2	0.636	0.999067307	0.714415501	1
ADAT1	0.532	0.082322225	0.617029757	1
ADAT2	0.772	0.368920031	0.615866133	1
ADCK1	0.349	0.8716643	0.384238612	1
ADCK2	0.016	0.444464065	0.13133357	1
ADCK3	0.624	0.71952635	0.973729122	1
ADCK4	0.879	0.023636736	0.166385746	1
ADCK5	0.497	0.771462004	0.734073881	1
ADCY1	0.00216	0.525430694	0.011663486	1
ADCY10	0.0993	0.059424437	0.854261231	1
ADCY2	0.0161	0.037510008	0.208978356	1
ADCY3	0.032478602	0.64878387	0.140188797	1
ADCY4	0.0589	0.014773718	0.96677243	1
ADCY5	0.0219	0.091017384	0.420802155	1
ADCY6	0.674	0.609046648	0.711642711	1
ADCY7	0.0594	0.881079316	0.094314568	1
ADCY8	0.0588	0.35218275	0.36663559	1
ADCY9	0.0127	0.413389783	0.119245784	1
ADCYAP1	0.278	0.012695583	0.805904376	1
ADCYAP1R1	0.00717	0.025457939	0.205600582	1
ADD1	0.0281	0.000163885	0.56092657	1
ADD2	0.0624	0.034183354	0.317181149	1
ADD3	0.0432	0.000943618	0.601816192	1
ADGB	0.203	0.565525074	0.530413669	1
ADH1A	0.103	0.297959682	0.486648131	1
ADH1B	0.0584	2.23E-05	0.899093175	1
ADH1C	0.0328	0.020366732	0.553071792	1
ADH4	0.223	0.902986101	0.427803651	1
ADH5	0.455	0.050348048	0.828100342	1
ADH6	0.183	0.96790885	0.318627857	1
ADH7	0.227	0.735865945	0.489525319	1
ADHFE1	0.124	0.210368246	0.595361308	1
ADI1	0.0726	0.443786558	0.333783959	1
ADIG	0.268	0.144562669	0.988576681	1
ADIPOQ	0.0791	0.269119015	0.389614301	1
ADIPOR1	0.426	0.702060076	0.605365376	1
ADIPOR2	0.0845	0.59352415	0.2951781	1
ADIRF	0.000395	0.00607812	0.101550536	1
ADK	0.0235	0.000203064	0.933976748	1
ADM	0.581	0.96601444	0.765805931	1
ADM2	0.198	0.047291547	0.927495824	1
ADNP	0.099	0.019264495	0.767042706	1
ADNP2	0.335	0.000396224	0.388520901	1
ADO	0.63	0.092912725	0.209562539	1
ADORA1	0.0516	0.265484565	0.233560832	1
ADORA2B	0.0142	0.096517497	0.342256188	1
ADORA3	0.027	0.052321079	0.549133629	1
ADPRH	0.00545	0.134457368	0.114753296	1
ADPRHL1	0.208	0.329870358	0.645258883	1
ADPRHL2	0.154	0.132982168	0.276722803	1
ADPRM	0.0376	0.041503665	0.047457591	1
ADRA1A	0.0152	0.007874933	0.221894489	1
ADRA1B	0.0418	0.362374633	0.305347492	1
ADRA1D	0.228	0.057533674	0.991420302	1
ADRA2A	0.0279	0.710812504	0.15379288	1
ADRA2B	0.166	0.010187078	0.660009936	1
ADRA2C	0.0875	0.053576194	0.694073791	1
ADRB1	0.171	0.110306284	0.792527913	1
ADRB2	0.815	0.138080197	0.51735757	1
ADRB3	0.0786	0.551024243	0.306256817	1
ADRBK1	0.145	0.805415644	0.234168578	1
ADRBK2	0.0313	4.91E-05	0.64305043	1
ADRM1	0.386	0.04952984	0.533929754	1
ADSL	0.132	0.549840809	0.401188562	1
ADSS	0.33	0.544991402	0.69786628	1
ADSSL1	0.0624	0.297962215	0.410189394	1
ADTRP	0.0502	0.243166997	0.36192083	1
AEBP1	0.0135	0.170252817	0.262793902	1
AEBP2	0.0013	0.093727966	0.047349966	1
AEN	0.221	0.046901784	0.837328559	1
AES	0.278	0.057402942	0.071670108	1
AFAP1	0.537	0.552605076	0.817955969	1
AFAP1L1	0.424	0.42477558	0.33057367	1
AFAP1L2	0.0162	0.375434488	0.155584151	1
AFF1	0.293	0.046194308	0.610260572	1
AFF2	0.00245	0.442043315	0.031412393	1
AFF3	0.000624	0.226031583	0.030669861	1
AFF4	0.3	0.738326117	0.367774454	1
AFG3L2	0.304	0.030252199	0.053321265	1
AFM	0.418	0.436212203	0.864370833	1
AFMID	0.87	0.760236949	0.718113152	1
AFP	0.256	0.449845551	0.516034265	1
AFTPH	0.0917	0.07518952	0.04424307	1
AGA	0.0161	1.03E-05	0.666759897	1
AGAP1	0.0296	0.386462082	0.042039773	1
AGAP11	0.000678112	0.353180543	0.130354876	1
AGAP2	0.442	0.811594044	0.576865824	1
AGAP3	0.965	0.918014567	0.876461738	1
AGBL1	0.0251	0.091628328	0.336476913	1
AGBL2	0.106	0.109469871	0.195444676	1
AGBL3	0.631	0.815947161	0.634083211	1
AGBL4	0.0579	0.244166454	0.098988229	1
AGBL5	0.586	0.258772899	0.919478545	1
AGER	0.349	0.304929436	0.817704322	1
AGFG1	0.214	0.255094794	0.443270019	1
AGFG2	0.18	0.463011854	0.33950035	1
AGGF1	0.262	0.253970416	0.637468843	1
AGK	0.158	0.015547479	0.900186337	1
AGL	0.184	0.064252128	0.549450279	1
AGMAT	0.496	0.969441711	0.527121967	1
AGMO	0.000133	0.022144099	0.043012987	1
AGO1	0.352	0.401159697	0.726111132	1
AGO2	0.997	0.92504918	0.957509111	1
AGO3	0.209	0.42340717	0.213112252	1
AGO4	0.0397	0.001956727	0.586558091	1
AGPAT1	0.00377	0.010576533	0.155363336	1
AGPAT2	0.21	0.126623502	0.856080945	1
AGPAT3	0.0232	0.034054718	0.094608369	1
AGPAT4	0.363	8.74E-06	0.591851203	1
AGPAT5	0.285	0.87888229	0.514270069	1
AGPAT6	0.183	0.002077037	0.663069353	1
AGPAT9	0.0698	0.541054051	0.304267211	1
AGPS	0.253	0.517914488	0.240520325	1
AGR2	0.267	0.200415937	0.734129865	1
AGR3	0.432	0.613368524	0.398451887	1
AGRN	0.0468	0.975845982	0.108688003	1
AGRP	0.607	0.480078195	0.957510774	1
AGT	0.149	0.002952506	0.693431966	1
AGTPBP1	0.454	0.78921726	0.453328132	1
AGTR1	0.0399	0.492115934	0.22138565	1
AGTR2	0.393	0.387121218	0.433908007	1
AGTRAP	0.752	0.120660397	0.754099316	1
AGXT	0.298	0.208066928	0.599426356	1
AGXT2	0.126	0.446811997	0.418043806	1
AHCTF1	0.184	0.026026607	0.957915278	1
AHCY	0.822	0.532315135	0.65267411	1
AHCYL1	0.767	0.067603747	0.345541458	1
AHCYL2	0.736	0.021254676	0.152301766	1
AHDC1	0.345	0.552308853	0.314060263	1
AHI1	0.428	0.143801129	0.167308165	1
AHNAK	0.0138	0.096066987	0.249985342	1
AHNAK2	0.176	0.013566152	0.994568174	1
AHR	0.000528	8.08E-05	0.168055978	1
AHRR	0.195	0.565470441	0.533537694	1
AHSA1	0.221	0.503061463	0.497535434	1
AHSA2	0.302	0.269139395	0.157317517	1
AHSG	0.336	0.963034544	0.411405391	1
AHSP	0.132	0.056596406	0.952993662	1
AICDA	0.39	0.211442562	0.797110518	1
AIDA	0.215	0.858384924	0.32920248	1
AIF1	0.017	0.028411259	0.154433343	1
AIF1L	0.513	0.001813219	0.511376448	1
AIFM1	0.652	0.181141219	0.289638431	1
AIFM2	0.12	0.572155789	0.207119875	1
AIFM3	0.313	0.118178893	0.98211821	1
AIG1	0.00429	0.152696357	0.121260844	1
AIM1	0.818	0.082645062	0.81619824	1
AIM1L	0.175	0.228168121	0.729133409	1
AIM2	0.46	0.628650666	0.338994833	1
AIMP1	0.264	0.001188073	0.311527503	1
AIMP2	0.275	0.062190742	0.930097426	1
AIP	0.15	0.271360938	0.074488465	1
AIPL1	0.255	0.463637173	0.658254314	1
AIRE	0.249	0.512991504	0.23839592	1
AJAP1	0.0193	0.28785141	0.042949585	1
AJUBA	0.546	0.953222306	0.750780614	1
AK1	0.964	0.036478622	0.270878854	1
AK2	0.178	0.188559042	0.214067958	1
AK3	0.00218	0.000180385	0.027723904	1
AK4	0.443	0.023645278	0.758369606	1
AK5	0.0033	0.27036675	0.074082211	1
AK6	0.285	0.002099246	0.894804671	1
AK7	0.0602	0.577912482	0.096899732	1
AK8	0.771044932	0.75872288	0.825787381	1
AK9	0.808	0.166736313	0.691509681	1
AKAP1	0.739	0.020360552	0.488651994	1
AKAP10	0.0764	0.02269765	0.169049393	1
AKAP11	0.316	0.935629571	0.421781137	1
AKAP12	0.231	0.51864192	0.608161855	1
AKAP13	0.193	0.12551094	0.601543682	1
AKAP14	0.179	0.015241613	0.943277717	1
AKAP17A	0.181	0.942973551	0.249693009	1
AKAP2	0.98	0.222134462	0.503336791	1
AKAP3	0.562	0.008277098	0.273710897	1
AKAP4	0.223	0.628912875	0.525929348	1
AKAP5	0.48	0.254522614	0.926461173	1
AKAP6	0.141	0.154994301	0.063980248	1
AKAP7	0.000417	0.000645851	0.034313365	1
AKAP8	0.831	0.837637564	0.796658787	1
AKAP8L	0.39	0.279782372	0.194668126	1
AKAP9	0.0583	0.021207452	0.082258718	1
AKIP1	0.00406	0.045552404	0.113182505	1
AKIRIN1	0.898	0.537871598	0.905758854	1
AKIRIN2	0.344	0.736179678	0.320213651	1
AKNA	0.431	0.387697529	0.243762985	1
AKNAD1	0.11	0.908544794	0.268416294	1
AKR1A1	0.206	0.610779684	0.512696422	1
AKR1B1	0.0696	0.120290945	0.033353696	1
AKR1B10	0.323	0.307257267	0.859739897	1
AKR1C1	0.0101	0.002361977	0.502465092	1
AKR1C2	0.012	0.051355524	0.216032966	1
AKR1C3	0.0121	0.253747414	0.109667352	1
AKR1C4	0.157	0.847929567	0.256125149	1
AKR1D1	0.181	0.244841031	0.111361147	1
AKR1E2	0.763	0.011245635	0.468012367	1
AKR7A2	0.462	0.001277441	0.444700128	1
AKR7A3	0.269	0.465038775	0.677077795	1
AKR7L	0.419	0.487663058	0.828777047	1
AKT1	0.297	0.490618343	0.581800619	1
AKT1S1	0.487	0.854674384	0.41705698	1
AKT2	0.852	0.027461751	0.504153629	1
AKT3	0.0972	0.123840731	0.273141931	1
AKTIP	0.043978528	0.122619376	0.119396214	1
ALAD	0.0154	0.996364151	0.053878666	1
ALAS1	0.529	0.929388061	0.443163327	1
ALAS2	0.0865	0.00664278	0.819026029	1
ALB	0.624	0.019316552	0.494423345	1
ALCAM	0.0132	0.012958202	0.207054154	1
ALDH16A1	0.322	0.14457565	0.940315864	1
ALDH18A1	0.907	0.926482178	0.827928699	1
ALDH1A1	0.000419	0.001173816	0.100588281	1
ALDH1A3	0.0897	0.995782261	0.15742089	1
ALDH1B1	0.698	0.31776071	0.78228084	1
ALDH1L1	0.0543	0.073033831	0.515308309	1
ALDH1L2	0.0636	0.730955028	0.127282231	1
ALDH2	0.506	0.128323615	0.81030524	1
ALDH3A1	0.792	0.02938373	0.300186393	1
ALDH3A2	0.00941	0.000962274	0.409731458	1
ALDH3B1	1.72E-05	0.051862035	0.009488056	1
ALDH3B2	0.000110913	0.686525954	0.118739979	1
ALDH4A1	0.000593	0.000356658	0.22195306	1
ALDH5A1	0.844	0.441388258	0.521209512	1
ALDH6A1	0.046873074	0.538868394	0.053579187	1
ALDH7A1	0.257	0.392478374	0.689495565	1
ALDH8A1	0.315	0.103720381	0.295216683	1
ALDH9A1	0.367	0.201140781	0.649513815	1
ALDOA	0.544	0.075416321	0.159133226	1
ALDOB	0.363	0.728507165	0.498831573	1
ALDOC	0.417	0.042702952	0.113279719	1
ALG12	0.291	0.649639816	0.596099899	1
ALG13	0.168	0.494269406	0.224640585	1
ALG14	0.163	0.869282181	0.268114784	1
ALG1L	0.382	0.594351603	0.724535984	1
ALG3	0.397	0.19496008	0.166661502	1
ALG5	0.00164	0.034986922	0.202956492	1
ALG6	0.0259	0.28077881	0.209540147	1
ALG8	0.0951	0.943170115	0.235728034	1
ALG9	0.22	0.815922152	0.326413847	1
ALK	0.3	0.738082583	0.598802624	1
ALKBH1	0.0641	0.539962267	0.061484458	1
ALKBH2	0.978	0.966412362	0.99774972	1
ALKBH3	0.278	0.266870557	0.165951224	1
ALKBH4	0.771	0.881998239	0.769901944	1
ALKBH5	0.753	0.117914977	0.316726643	1
ALKBH6	0.269	0.474271421	0.184548332	1
ALKBH7	0.763	0.979447469	0.93659449	1
ALKBH8	0.0902	0.84964401	0.194202309	1
ALLC	0.0127	0.148385972	0.271998219	1
ALMS1	0.11	0.814337009	0.294790217	1
ALOX12	0.575	0.194587352	0.76248287	1
ALOX12B	0.346	0.069252841	0.750108341	1
ALOX15	0.297	0.056343877	0.954669549	1
ALOX15B	0.919	0.018764403	0.276001025	1
ALOX5	0.13	0.165471635	0.62659767	1
ALOX5AP	0.0888	0.025764705	0.984155466	1
ALOXE3	0.285	0.989592453	0.384771459	1
ALPI	0.39	0.724633565	0.667780259	1
ALPK1	0.0436	0.069275305	0.014026388	1
ALPK2	0.0924	0.303789982	0.488984022	1
ALPK3	0.771	0.136411405	0.932095721	1
ALPL	0.00848	1.41E-05	0.418281958	1
ALPP	0.271	0.326886434	0.742585537	1
ALPPL2	0.369	0.872184029	0.457454536	1
ALS2	0.00188	0.03734161	0.071270861	1
ALS2CR11	0.626	0.17632114	0.274294908	1
ALS2CR12	0.375	0.063331781	0.396903043	1
ALX1	0.0462	0.09533579	0.561757874	1
ALX3	0.278	0.688747719	0.561517019	1
ALX4	0.311	0.424390265	0.756168353	1
ALYREF	0.897	0.573767916	0.689176704	1
AMACR	0.865	0.72369163	0.680976122	1
AMBN	0.192	0.190567026	0.099696911	1
AMBP	0.123	0.052796762	0.699665196	1
AMBRA1	0.585	0.246593166	0.844255297	1
AMD1	0.888	0.004252572	0.228294521	1
AMDHD1	0.342	0.515575729	0.729496861	1
AMDHD2	0.746728552	0.887666407	0.762035392	1
AMELX	0.168	0.190594491	0.674835117	1
AMELY	0.216	0.907262729	0.397710796	1
AMER1	0.576	0.428348949	0.711009597	1
AMER2	0.516	0.003605748	0.451189145	1
AMER3	0.13	0.423276182	0.463439742	1
AMFR	0.117	0.250145319	0.07358017	1
AMHR2	0.2	0.079849283	0.567260673	1
AMICA1	0.226	0.468624397	0.162796939	1
AMIGO1	0.83	0.089567168	0.432428965	1
AMIGO2	0.831	0.898340497	0.854681155	1
AMMECR1	0.471	0.095871892	0.160112665	1
AMMECR1L	0.0241	5.71E-07	0.544065686	1
AMN	0.439	0.556960759	0.718272126	1
AMN1	0.0379	0.012159748	0.619225032	1
AMOT	0.498	0.071947804	0.815770178	1
AMOTL1	0.59	0.269849902	0.947268389	1
AMOTL2	0.214	0.032040018	0.902597181	1
AMPD1	0.382	0.207709027	0.961430585	1
AMPD2	0.408	0.654232291	0.558902307	1
AMPH	0.0255	0.78011588	0.123528968	1
AMT	0.410119613	0.32109352	0.285282089	1
AMTN	0.258	0.470253679	0.659066334	1
AMZ1	0.772	0.401886606	0.775070497	1
AMZ2	0.117	0.225182003	0.615509637	1
ANAPC10	0.153	0.370272419	0.568266216	1
ANAPC11	0.466	0.578600545	0.884625358	1
ANAPC15	0.312	0.788209121	0.551519651	1
ANAPC16	0.132	0.890922828	0.228372337	1
ANAPC2	0.963	0.545428094	0.624347339	1
ANAPC4	0.0373	0.488535922	0.061122622	1
ANAPC5	0.251	0.448846292	0.162243947	1
ANAPC7	0.359	0.101971018	0.625296963	1
ANG	0.0758	0.107538641	0.033103238	1
ANGEL1	0.131	0.405905864	0.088326255	1
ANGEL2	0.0511	0.165732004	0.206314723	1
ANGPT1	0.000847	0.328678877	0.029215978	1
ANGPT2	0.921	0.005565031	0.182487801	1
ANGPT4	0.0972	0.715001608	0.30845734	1
ANGPTL1	0.228	0.931486399	0.251708053	1
ANGPTL2	0.147	0.956180421	0.308738439	1
ANGPTL3	0.139	0.129185139	0.668364883	1
ANGPTL4	0.441	0.792006393	0.67338476	1
ANGPTL5	0.229	0.031756692	0.750575417	1
ANGPTL6	0.046456476	0.128622325	0.021682877	1
ANGPTL7	0.254	0.85870841	0.459233759	1
ANK1	0.324	0.735935482	0.681176826	1
ANK2	0.028	0.106143344	0.202926847	1
ANK3	3.64E-05	0.001188521	0.024948923	1
ANKAR	0.697	0.738596334	0.592939274	1
ANKDD1A	0.436	0.483750971	0.305535466	1
ANKEF1	0.0277	0.137302513	0.32365277	1
ANKFN1	0.0299	0.192794492	0.356600537	1
ANKFY1	0.117	0.227601644	0.34203372	1
ANKH	0.263	0.000944955	0.703106039	1
ANKIB1	0.183	0.093113195	0.775037932	1
ANKK1	0.343	0.053257452	0.701973427	1
ANKLE1	0.572	0.482213798	0.839431294	1
ANKLE2	0.183	0.057099168	0.414620925	1
ANKMY1	0.976	0.061442197	0.401313438	1
ANKMY2	0.0746	0.615843003	0.118019027	1
ANKRA2	0.243	0.672592519	0.533508079	1
ANKRD1	0.558	0.337203362	0.924981553	1
ANKRD10	0.136	0.284640536	0.311198307	1
ANKRD11	0.285	0.100332766	0.947404947	1
ANKRD12	0.181	0.387165432	0.217668368	1
ANKRD13A	0.0879	0.099174601	0.511142301	1
ANKRD13B	0.916	0.6006631	0.717952078	1
ANKRD13C	0.146	0.339116725	0.496228267	1
ANKRD16	0.182	0.232232516	0.318694074	1
ANKRD17	0.374	0.025661071	0.132744937	1
ANKRD18A	0.0882	0.378193176	0.314827688	1
ANKRD2	0.184	0.965298456	0.342305313	1
ANKRD22	0.00089	0.025784882	0.10035754	1
ANKRD24	0.268	0.671105693	0.559587967	1
ANKRD26	0.804	0.129086329	0.925697722	1
ANKRD27	0.378	0.751888155	0.41647614	1
ANKRD28	0.008	0.039210754	0.16995402	1
ANKRD29	0.161	0.859304069	0.263078293	1
ANKRD30A	0.005879419	0.29658404	0.596690248	1
ANKRD30B	6.55E-06	0.769843272	0.002445283	1
ANKRD32	0.915	0.172913867	0.674120573	1
ANKRD33	0.145	0.272809455	0.575247433	1
ANKRD34A	0.372	0.014511549	0.460420257	1
ANKRD34B	0.202	0.377022173	0.121658793	1
ANKRD34C	0.309	0.397037952	0.690847738	1
ANKRD35	0.449	0.133589082	0.495795298	1
ANKRD36	0.836851997	0.958582754	0.994726454	1
ANKRD36B	0.625	0.100625151	0.580503665	1
ANKRD37	0.176	0.175526014	0.071899694	1
ANKRD39	0.991	0.134515447	0.404706043	1
ANKRD40	0.0274	0.467102071	0.195530167	1
ANKRD42	0.23	0.492185578	0.187000726	1
ANKRD44	0.0369	0.089165045	0.072983068	1
ANKRD45	0.0188	0.497384683	0.112888599	1
ANKRD46	0.708	0.539388117	0.479882643	1
ANKRD49	0.0989	0.709536045	0.161258614	1
ANKRD50	0.00134	0.025125075	0.12111664	1
ANKRD52	0.463	0.195934993	0.216483362	1
ANKRD53	0.00886	0.047137099	0.36603035	1
ANKRD55	0.324	0.459053804	0.746684819	1
ANKRD6	0.00348	0.029740752	0.178178731	1
ANKRD7	0.434	0.059888216	0.633994717	1
ANKRD9	0.22	0.079626236	0.945744647	1
ANKS1A	0.0188	0.715062742	0.050214619	1
ANKS1B	0.0935	0.91248137	0.240436255	1
ANKS3	0.625	0.657155436	0.676632341	1
ANKS4B	0.206	0.59833418	0.4253149	1
ANKS6	0.976	0.957639395	0.852732693	1
ANKZF1	0.357	0.08240436	0.529848491	1
ANLN	0.374	0.001154921	0.041857898	1
ANO1	0.954	0.278417672	0.648877778	1
ANO10	0.0343	0.244834772	0.033006223	1
ANO2	0.0136	0.33748318	0.182987111	1
ANO3	0.0519	0.181583513	0.32141245	1
ANO4	0.598	0.292550637	0.476538634	1
ANO5	0.318	0.10417083	0.114773848	1
ANO6	0.00794	0.005790375	0.199561482	1
ANO7	0.427	0.259175913	0.722075049	1
ANO8	0.889	0.233655566	0.451380131	1
ANO9	0.322	0.745498449	0.510166943	1
ANP32A	0.660298782	0.00367488	0.179945566	1
ANP32B	0.723	0.012193313	0.124936655	1
ANP32C	0.804	0.205405603	0.607066068	1
ANP32D	0.811	0.2588164	0.811630551	1
ANP32E	0.648	0.100337418	0.250600694	1
ANPEP	0.00262	0.006139348	0.236706662	1
ANTXR1	0.195	0.589581804	0.460700005	1
ANTXR2	0.000915	0.023944137	0.058836669	1
ANXA1	0.00229	3.64E-09	0.456850803	1
ANXA10	0.102	0.176556847	0.633294068	1
ANXA11	0.977	0.011807638	0.333380909	1
ANXA13	0.077	0.020042773	0.751882584	1
ANXA2	0.0115	4.91E-07	0.532914072	1
ANXA2R	0.936	0.009751351	0.125617593	1
ANXA3	0.00231	0.00355183	0.253215216	1
ANXA4	0.0141	0.273972244	0.010411186	1
ANXA5	0.115	2.27E-09	0.57688204	1
ANXA6	0.777	0.212347556	0.374484577	1
ANXA7	0.053	0.617680618	0.236766008	1
ANXA8	0.254317013	0.085736121	0.963346748	1
ANXA9	0.235	0.01584755	0.62150073	1
AOAH	0.00537	0.138078849	0.19031633	1
AOC1	0.489	0.071847157	0.62067081	1
AOC2	0.158	0.140635811	0.812172705	1
AOC3	0.0609	0.242831866	0.161223292	1
AOX1	0.0118	0.025067966	0.500111746	1
AP1AR	0.294	0.302874677	0.186763866	1
AP1B1	0.00684	0.591144308	0.077879852	1
AP1G1	0.275	0.373431521	0.263712239	1
AP1G2	0.527	0.176629118	0.231671491	1
AP1M1	0.379	0.141528492	0.978792699	1
AP1M2	0.167	0.633026758	0.207293116	1
AP1S1	0.643	0.00028666	0.156935113	1
AP1S2	2.23E-05	2.13E-06	0.031726837	1
AP1S3	0.544	0.430451177	0.461104803	1
AP2A1	0.411	0.405002422	0.378465927	1
AP2A2	0.368	0.289016907	0.314590154	1
AP2B1	0.285	0.212658807	0.804226238	1
AP2M1	0.373	0.129017514	0.204249412	1
AP2S1	0.55	0.634284333	0.424629361	1
AP3B1	0.206	0.399607975	0.465301182	1
AP3B2	0.469	0.542447996	0.523565155	1
AP3D1	0.573	0.004707102	0.085620679	1
AP3M1	0.137	0.98961094	0.266714392	1
AP3M2	0.00401	0.048221817	0.123191051	1
AP3S1	0.252	0.990549909	0.405658483	1
AP4B1	0.0585	0.699323732	0.215104188	1
AP4E1	0.371	0.117384559	0.161882022	1
AP4M1	0.837	0.391985561	0.507399706	1
AP4S1	0.941	0.406459408	0.55354087	1
AP5B1	0.117	0.910689538	0.194617507	1
AP5M1	0.0553	0.493354332	0.194626883	1
APAF1	0.319	0.276299853	0.14687991	1
APBA1	0.333	0.22160436	0.707044034	1
APBA2	0.081	0.013648838	0.734196151	1
APBA3	0.874	0.366858573	0.706466396	1
APBB1	0.125	0.968964727	0.171691871	1
APBB1IP	0.00935	0.073315503	0.184249734	1
APBB2	0.953	0.427816543	0.732068491	1
APC	0.209	0.471771517	0.371708158	1
APC2	0.872	0.407373272	0.977657728	1
APCDD1	0.0102	0.008675553	0.398662962	1
APCDD1L	0.0826	0.669357878	0.243380871	1
APCS	0.466	0.213168027	0.882384287	1
APEH	0.469	0.13261575	0.178254931	1
APEX1	0.428	0.181867984	0.879692968	1
APEX2	0.375	0.259679794	0.178746433	1
APH1A	0.13	9.79E-05	0.971916289	1
APH1B	0.0123	0.00364337	0.254229284	1
API5	0.115	0.941766601	0.13577694	1
APIP	0.579	0.31652976	0.871725131	1
APLF	0.249	0.127991768	0.089504881	1
APLN	0.648	0.271079178	0.788613575	1
APLNR	0.0157	0.003616846	0.553765394	1
APLP1	0.385	0.050449519	0.813085889	1
APLP2	0.0195	0.081408471	0.249663957	1
APMAP	0.274	0.000376914	0.713976154	1
APOA1	0.202	0.348670328	0.626711379	1
APOA1BP	0.22	0.196544765	0.782330822	1
APOA2	0.233	0.152228737	0.671609642	1
APOA4	0.329	0.254608737	0.924164405	1
APOA5	0.154	0.79165225	0.336616192	1
APOB	0.0375	0.063442566	0.371361094	1
APOBEC1	0.393	0.928292182	0.501108977	1
APOBEC2	0.368	0.578049193	0.732439774	1
APOBEC3B	0.725	0.616849493	0.98886014	1
APOBEC3C	0.0029	0.002539155	0.216161456	1
APOBEC3D	0.154	0.951996838	0.282150289	1
APOBEC3F	0.0436	0.015017903	0.252505604	1
APOBEC3G	0.000325	0.088325358	0.012236557	1
APOBEC3H	0.0522	0.016101378	0.591908019	1
APOBEC4	0.281	0.296015375	0.822189977	1
APOBR	0.779	0.517439682	0.578488874	1
APOC1	0.0159	0.500444828	0.076859976	1
APOC2	0.0195	0.103338224	0.382182174	1
APOC3	0.219	0.104506404	0.990042868	1
APOD	0.303	0.315165708	0.606151509	1
APOE	0.0441	0.693319217	0.202104976	1
APOF	0.273	0.790715538	0.509360908	1
APOH	0.188	0.115895276	0.913373729	1
APOL1	0.0352	0.186141913	0.017626223	1
APOL2	0.442	0.061257831	0.630895474	1
APOL4	6.96E-05	0.357376208	0.008611171	1
APOL5	0.139	0.948225782	0.294221799	1
APOL6	0.00683	0.920306445	0.02070474	1
APOLD1	0.109531816	0.706207897	0.326370625	1
APOM	0.659	0.073650883	0.190805254	1
APOO	0.149	0.221260911	0.089489021	1
APOOL	0.0682	0.427456822	0.307968573	1
APOPT1	0.0597	0.730501091	0.119978027	1
APP	0.0168	1.23E-06	0.306538653	1
APPBP2	0.293	0.30950672	0.580604988	1
APPL1	0.516467751	0.204068247	0.833246337	1
APPL2	0.606	0.302314249	0.849218829	1
APRT	0.82	0.158962107	0.348014631	1
AQP1	0.053	0.185970492	0.324390255	1
AQP10	0.46	0.794923244	0.725418947	1
AQP11	3.23E-06	0.001897892	0.016158096	1
AQP2	0.289	0.243421036	0.773771774	1
AQP3	0.117	0.007984312	0.876724901	1
AQP4	0.193	1.69E-05	0.683244146	1
AQP5	0.61	0.457822592	0.438977674	1
AQP6	0.353	0.031330256	0.079571114	1
AQP7	0.744	0.430858383	0.458323859	1
AQP8	0.466	0.347861917	0.981911029	1
AQP9	0.00961	0.326244497	0.113846979	1
AQPEP	0.287	0.73319771	0.428443317	1
AQR	0.155	0.807361461	0.172217201	1
AR	0.000674	0.004303748	0.037848435	1
ARAF	0.122	0.026804338	0.205071725	1
ARAP1	0.188	0.186161974	0.722960184	1
ARAP3	0.12	0.742377082	0.247474391	1
ARC	0.735	0.066945804	0.869302973	1
ARCN1	0.188	0.664629536	0.389855149	1
AREG	0.106	0.327946176	0.090927222	1
AREL1	0.0527	0.995362653	0.123614741	1
ARF3	0.248	0.060189122	0.268093344	1
ARF4	0.57	0.595202087	0.397639552	1
ARF5	0.364	0.003043816	0.645710775	1
ARF6	0.226	0.0003117	0.621664051	1
ARFGAP1	0.979	0.043711707	0.600348233	1
ARFGAP2	0.0483	0.167225818	0.180338407	1
ARFGAP3	0.773	0.555352954	0.990371324	1
ARFGEF1	0.357	0.367346636	0.860305683	1
ARFGEF2	0.352	0.092096705	0.111340242	1
ARFIP1	0.000776	8.30E-05	0.146248873	1
ARFIP2	0.787	0.423209979	0.775673932	1
ARFRP1	0.866	0.004353619	0.825050026	1
ARG1	0.0768	0.028597273	0.533549783	1
ARG2	0.002247786	0.879342025	0.006553685	1
ARGFX	0.147	0.098982287	0.867701625	1
ARGLU1	0.646	0.089465312	0.345086347	1
ARHGAP1	0.251	0.037457739	0.733778877	1
ARHGAP10	0.16	0.000381456	0.131854622	1
ARHGAP11A	0.495	0.045842905	0.838187867	1
ARHGAP12	0.0208	0.099679206	0.309239866	1
ARHGAP17	0.511	0.806074941	0.752811753	1
ARHGAP18	0.0287	0.147191311	0.264066859	1
ARHGAP19	0.712	0.005495437	0.345495003	1
ARHGAP20	0.41	0.250016214	0.220183517	1
ARHGAP21	0.147	0.00171644	0.661046491	1
ARHGAP22	0.299	0.083311476	0.845245116	1
ARHGAP24	2.78E-06	0.042795324	0.004942379	1
ARHGAP25	0.239	0.494857802	0.207516377	1
ARHGAP26	0.834	0.334017946	0.882047999	1
ARHGAP27	0.687914751	0.306154602	0.474990819	1
ARHGAP28	0.0707	0.093723131	0.468194245	1
ARHGAP29	0.308	0.004905726	0.903857108	1
ARHGAP30	0.205	0.266555422	0.741042242	1
ARHGAP31	0.109	0.172789783	0.071813363	1
ARHGAP32	0.262	0.714682273	0.490530256	1
ARHGAP33	0.288	0.622775651	0.655037667	1
ARHGAP35	0.0334	0.000214491	0.603566214	1
ARHGAP36	0.302	0.407386406	0.674599007	1
ARHGAP39	0.0267	0.830603983	0.125586428	1
ARHGAP4	0.236	0.14710205	0.803220923	1
ARHGAP42	0.151	0.593140825	0.177739906	1
ARHGAP44	0.0462	0.017606637	0.545975564	1
ARHGAP5	0.018	0.034740372	0.23110661	1
ARHGAP6	0.243	0.166646429	0.781891578	1
ARHGAP9	0.729	0.425573636	0.742979971	1
ARHGDIA	0.325	0.061085728	0.427683349	1
ARHGDIB	0.112	0.073811756	0.723145757	1
ARHGDIG	0.000339	0.190591361	0.04349152	1
ARHGEF10	0.000409	0.346086386	0.020339206	1
ARHGEF10L	0.0847	0.092468846	0.44325592	1
ARHGEF11	0.0413	0.673666948	0.189454925	1
ARHGEF12	0.042	0.258982872	0.129001621	1
ARHGEF15	0.0601	0.127447382	0.455720294	1
ARHGEF16	0.0903	0.000253135	0.883820861	1
ARHGEF17	0.18	0.885067568	0.365475704	1
ARHGEF18	0.599	0.906796868	0.748481625	1
ARHGEF19	0.959	0.272220635	0.573245421	1
ARHGEF2	0.964	0.088556884	0.470226306	1
ARHGEF25	0.477	0.120992862	0.172814575	1
ARHGEF26	0.000149	0.001200534	0.039862335	1
ARHGEF28	0.691	0.496450373	0.947275791	1
ARHGEF3	0.383	0.016485752	0.782419337	1
ARHGEF37	0.187	0.7314473	0.154980533	1
ARHGEF38	0.153	0.852521444	0.253029408	1
ARHGEF39	0.049894939	0.491748326	0.211633473	1
ARHGEF4	0.139	0.134977868	0.605284722	1
ARHGEF40	0.0598	0.810896785	0.210067695	1
ARHGEF5	0.387	0.197779648	0.943788679	1
ARHGEF6	0.00137	0.000249341	0.21268038	1
ARHGEF7	0.873	0.367302729	0.4763098	1
ARHGEF9	0.346	0.25734085	0.260739453	1
ARID1A	0.306	0.006730633	0.858534014	1
ARID1B	0.957	0.532709197	0.911205927	1
ARID2	0.227	0.446354317	0.370864642	1
ARID3A	0.232	0.231587186	0.819141976	1
ARID3B	0.747	0.10932761	0.929344499	1
ARID3C	0.13	0.341356038	0.108901252	1
ARID4A	0.0022	0.000369622	0.15893911	1
ARID4B	0.199	0.45169154	0.255298111	1
ARID5A	0.695	0.838948317	0.870751412	1
ARID5B	0.119	0.006827497	0.92931761	1
ARIH1	0.147	0.525067855	0.45618721	1
ARIH2	0.307	0.667747587	0.494546055	1
ARL1	0.234	0.338667693	0.124684153	1
ARL10	0.526	0.30442823	0.939797994	1
ARL11	0.991	0.784725623	0.870719519	1
ARL13A	0.35	0.338585857	0.86364003	1
ARL13B	0.00909	0.742569663	0.051058589	1
ARL14	0.458	0.428157796	0.909513194	1
ARL15	0.117	0.116669249	0.041490616	1
ARL17A	0.179	0.741289684	0.423999995	1
ARL2	0.016	0.185076194	0.205054019	1
ARL2BP	0.062	0.027860464	0.391817004	1
ARL3	0.119	0.853956816	0.303794593	1
ARL4A	0.157	0.777928086	0.128553889	1
ARL4C	0.75	0.296621766	0.719276783	1
ARL4D	0.35	0.002026751	0.461067316	1
ARL5B	0.626	0.726944929	0.795949588	1
ARL5C	0.477	0.606882333	0.851325073	1
ARL6	0.077	0.006004102	0.017680656	1
ARL6IP1	0.399	0.106917773	0.382280767	1
ARL6IP4	0.19	0.050659083	0.216453457	1
ARL6IP5	0.102	0.050807672	0.028126735	1
ARL6IP6	0.07	0.048753366	0.793231793	1
ARL8A	0.0231	0.49919075	0.095935269	1
ARL8B	0.103	0.406372881	0.246952249	1
ARL9	0.927	0.934956713	0.981888486	1
ARMC1	0.114	0.688713851	0.349078552	1
ARMC10	0.0637	0.194817917	0.048175747	1
ARMC2	0.303	0.101280261	0.882760512	1
ARMC3	0.0461	0.411441515	0.187951499	1
ARMC4	0.963	0.928893621	0.871018346	1
ARMC5	0.349	0.823629027	0.517919092	1
ARMC6	0.698	0.083725216	0.465237696	1
ARMC7	0.508	0.23450867	0.263689819	1
ARMC8	0.0687	0.019450328	0.440847145	1
ARMC9	0.909	0.137435661	0.468998935	1
ARMCX1	0.0143	0.214043561	0.178437313	1
ARMCX2	0.698	0.150671108	0.284839678	1
ARMCX3	0.0418	0.37935443	0.24383011	1
ARMCX5	0.816	0.659029351	0.944414916	1
ARMCX6	0.082	0.166075144	0.589375046	1
ARNT	0.241	0.575830521	0.241486272	1
ARNT2	0.0217	0.032113588	0.017838573	1
ARNTL	0.102	0.945648565	0.167006178	1
ARNTL2	0.0429	0.051628291	0.655749392	1
ARPC1A	0.0286	0.039814442	0.606985718	1
ARPC1B	0.00208	0.00576521	0.40095617	1
ARPC2	0.488	0.494977244	0.382530132	1
ARPC3	0.124	3.78E-05	0.442054248	1
ARPC4	0.117	0.259260785	0.169631383	1
ARPC5	0.401	0.691110518	0.314442283	1
ARPC5L	0.691	0.029973728	0.204132952	1
ARPIN	0.445	0.610547128	0.406009076	1
ARPP19	0.0457	0.298038715	0.269567087	1
ARPP21	0.0602	0.142535667	0.421013085	1
ARR3	0.409	0.147500892	0.848084259	1
ARRB1	0.265	0.957927442	0.433508166	1
ARRB2	0.159	0.009700314	0.99448944	1
ARRDC1	0.288	0.334833399	0.197127515	1
ARRDC1-AS1	0.591	0.052026239	0.142943964	1
ARRDC2	0.308	0.327748571	0.828275424	1
ARRDC3	0.161	0.344080032	0.086513033	1
ARRDC4	0.0709	0.863925523	0.221441625	1
ARSA	0.00858	0.138650557	0.150650849	1
ARSB	0.136	0.626462208	0.180140688	1
ARSD	0.0168	0.019021042	0.13434976	1
ARSE	9.73E-05	0.002312285	0.034735427	1
ARSF	0.0213	0.58189995	0.157613341	1
ARSG	0.112	0.674649513	0.344688375	1
ARSH	0.19	0.986767062	0.34172794	1
ARSI	0.0125	0.940033047	0.047945746	1
ARSJ	0.00587	0.002842072	0.225777401	1
ARSK	5.05E-05	0.001149947	0.037682382	1
ART1	0.225	0.33332999	0.167998404	1
ART3	0.00753	0.000118773	0.340346631	1
ART4	0.966	0.495760217	0.688107845	1
ART5	0.226	0.293284678	0.729013058	1
ARTN	0.243	0.539851561	0.361700717	1
ARV1	0.0854	0.280175032	0.488563962	1
ARVCF	0.0686	0.373992151	0.361933279	1
ARX	0.555	0.044500381	0.753844642	1
ASAH1	0.0252	0.319256958	0.184906791	1
ASAH2	0.469	0.038937585	0.528926682	1
ASAH2B	0.469	0.247403249	0.91844828	1
ASAP1	0.692	0.484522222	0.872258756	1
ASAP2	0.000513	0.016117658	0.16653809	1
ASAP3	0.125	0.10119426	0.640718965	1
ASB1	0.658	0.395403766	0.849397267	1
ASB10	0.398	0.025139214	0.739725304	1
ASB11	0.105	0.375237109	0.43712683	1
ASB12	0.24	0.242352583	0.138629106	1
ASB13	0.532	0.646923334	0.642032936	1
ASB14	0.855	0.280982597	0.518995694	1
ASB15	0.191	0.313797384	0.117678219	1
ASB16	0.250948666	0.12589394	0.650012596	1
ASB16-AS1	0.250948666	0.083091582	0.864805757	1
ASB17	0.346	0.596243745	0.68570236	1
ASB18	0.251	0.906367859	0.366997989	1
ASB2	0.832	0.124957142	0.488168775	1
ASB4	0.356	0.075477656	0.885156127	1
ASB5	0.0227	0.644550741	0.050658061	1
ASB6	0.310935991	0.202759065	0.165730228	1
ASB7	0.69	0.897145925	0.892357556	1
ASB8	0.157	0.087225089	0.153284596	1
ASB9	0.23	0.101979405	0.559275709	1
ASCC1	0.121	0.033082631	0.61372464	1
ASCC2	0.0677	0.88951476	0.158647848	1
ASCC3	0.0189	0.026376842	0.1880252	1
ASCL1	0.242	0.508751028	0.613680316	1
ASCL2	0.926	0.308364245	0.624962908	1
ASCL3	0.525	0.434132943	0.96763025	1
ASCL4	0.448	0.362256696	0.946484922	1
ASF1A	0.249	0.451675528	0.667936307	1
ASF1B	0.203	0.672905484	0.297441116	1
ASGR1	0.36	0.059540158	0.903729076	1
ASGR2	0.317	0.184599869	0.463882609	1
ASH1L	0.195	0.274819015	0.162588684	1
ASH2L	0.0856	0.11892528	0.565054834	1
ASIC1	0.674	0.565822611	0.989258557	1
ASIC2	0.351	0.275508855	0.873924019	1
ASIC4	0.0516	0.153604298	0.419788663	1
ASIC5	0.105	0.864608372	0.202521059	1
ASIP	0.105	0.002572431	0.787506556	1
ASL	0.0747	0.471568226	0.246505397	1
ASMT	0.181	0.137241246	0.862713852	1
ASMTL	0.447	0.866753739	0.641764531	1
ASNA1	0.184	0.004192057	0.734890485	1
ASNS	0.658	0.042288543	0.573677825	1
ASNSD1	0.095	0.358651725	0.068431718	1
ASPA	0.00097	0.213594241	0.066828311	1
ASPDH	0.101	0.662230736	0.330232186	1
ASPG	0.336	0.118667168	0.725802186	1
ASPH	0.285	0.004043401	0.328069911	1
ASPHD1	0.859	0.405491718	0.560451933	1
ASPHD2	0.0751	0.005209957	0.935250564	1
ASPM	0.194	0.834857914	0.210556708	1
ASPN	0.497	0.779420081	0.352461526	1
ASPRV1	0.073	0.601352289	0.296469457	1
ASPSCR1	0.744	0.065163762	0.496634016	1
ASRGL1	0.0317	0.675806353	0.099986553	1
ASS1	9.41E-06	0.000947447	0.030329255	1
ASTE1	0.128	0.414695499	0.493350058	1
ASTL	0.215	0.031658518	0.771769316	1
ASTN1	0.0298	0.089364941	0.372530155	1
ASTN2	0.00246	0.345970088	0.032203028	1
ASUN	0.346	0.223708934	0.153112666	1
ASXL1	0.485	0.764372465	0.831720837	1
ASXL2	0.0994	0.137700406	0.350317205	1
ASXL3	0.565	0.128337151	0.71697647	1
ATAD1	0.0229	0.562380844	0.123244465	1
ATAD2	0.12	0.931527483	0.191122406	1
ATAD2B	0.309	0.380400246	0.179680771	1
ATAD3B	0.228	0.557811813	0.569122427	1
ATAD3C	0.581	0.684019953	0.907094475	1
ATAD5	0.76	0.163248274	0.323949906	1
ATAT1	0.372	0.051583656	0.945810541	1
ATCAY	0.0459	0.008558284	0.310392655	1
ATE1	0.0906	0.654861842	0.31360029	1
ATF1	0.327	0.310159396	0.180848509	1
ATF2	0.207	0.159252264	0.120817211	1
ATF3	0.591	0.000174773	0.164058521	1
ATF4	0.887	0.874385447	0.985636928	1
ATF5	0.836	0.606356051	0.775907896	1
ATF6	0.105	0.15128354	0.388637451	1
ATF6B	0.0647	0.258608359	0.141692215	1
ATF7	0.333	0.19432633	0.867065167	1
ATF7IP	0.0446	0.681406722	0.157313302	1
ATF7IP2	1.45E-06	0.002232262	0.00183116	1
ATG10	0.289	0.682278581	0.572409749	1
ATG101	0.86	0.223840154	0.427289626	1
ATG14	0.068	0.286779354	0.193743614	1
ATG16L1	0.874	0.948644275	0.981465626	1
ATG16L2	0.336	0.069004464	0.216246921	1
ATG2A	0.813	0.543556172	0.923003138	1
ATG2B	0.0376	0.497325943	0.175726148	1
ATG3	0.177	0.647492498	0.270551232	1
ATG4A	0.00795	0.499224256	0.077047328	1
ATG4B	0.369	0.114634685	0.138361836	1
ATG4C	0.108	0.245565615	0.344880682	1
ATG4D	0.429	0.496821446	0.256839979	1
ATG5	0.0862	0.315366637	0.414302241	1
ATG7	0.194	0.541267881	0.207154995	1
ATG9A	0.399	0.350203727	0.598289209	1
ATG9B	0.377	0.771382057	0.533876833	1
ATHL1	0.433	0.549574259	0.802598411	1
ATIC	0.406	0.001293284	0.014646849	1
ATL1	0.00369	0.144982399	0.052467404	1
ATL2	0.896	0.027574636	0.372411212	1
ATL3	0.351	0.180161628	0.139418923	1
ATM	0.0589	0.254857834	0.069015697	1
ATMIN	0.0686	0.149476699	0.307677132	1
ATN1	0.698	0.946955952	0.838012125	1
ATOH1	0.259	0.600923748	0.584187031	1
ATOH7	0.633	0.643683409	0.971059579	1
ATOH8	0.389	0.001445069	0.379571986	1
ATOX1	0.201	0.630362347	0.168797245	1
ATP10A	0.00692	0.119310419	0.110346593	1
ATP10B	0.000445	0.19207995	0.014972901	1
ATP10D	0.431	0.883554367	0.343170035	1
ATP11A	0.646	0.658040598	0.992885519	1
ATP11AUN	0.491	0.175498271	0.810509926	1
ATP11B	0.616	0.636386677	0.743744857	1
ATP11C	0.0181	0.116024166	0.353299043	1
ATP12A	0.213	0.124986835	0.93889491	1
ATP13A1	0.129	0.06192662	0.036212822	1
ATP13A2	0.36	0.005334084	0.047325732	1
ATP13A3	0.358	0.009341961	0.0344799	1
ATP13A4	0.0955	0.84121959	0.178360369	1
ATP13A5	0.0404	0.961062333	0.128933417	1
ATP1A1	0.506	0.000665323	0.484732359	1
ATP1A2	0.0257	0.973782063	0.089971309	1
ATP1A3	0.198	0.066809858	0.873085035	1
ATP1A4	0.333	0.314259597	0.870274532	1
ATP1B1	0.885	0.042707542	0.30256421	1
ATP1B2	0.0175	0.9329151	0.056862587	1
ATP1B3	0.684	0.274460243	0.351486762	1
ATP1B4	0.21	0.922901124	0.347159224	1
ATP2A1	0.195	0.331966626	0.667449314	1
ATP2A2	0.57	0.075116695	0.900275271	1
ATP2A3	0.126	0.113637649	0.643170867	1
ATP2B1	0.532	0.326802746	0.99351001	1
ATP2B2	0.0921	0.154055071	0.365304116	1
ATP2B3	0.141	0.107984371	0.69293713	1
ATP2B4	0.876	0.270917454	0.742393875	1
ATP2C1	0.0255	0.350468576	0.157203589	1
ATP2C2	0.238	0.395495669	0.683077032	1
ATP4A	0.548	0.054827217	0.134566909	1
ATP4B	0.513	0.097497836	0.660371108	1
ATP5A1	0.415	0.020663649	0.507723869	1
ATP5B	0.416	0.121905067	0.142079616	1
ATP5C1	0.251	0.009352031	0.859937181	1
ATP5D	0.586	0.046813649	0.603822974	1
ATP5E	0.098	0.726910802	0.302696821	1
ATP5F1	0.207	0.062526553	0.140522039	1
ATP5G1	0.206	0.863842137	0.40428154	1
ATP5G2	0.861	0.068547015	0.255075969	1
ATP5G3	0.777	0.502316984	0.49271341	1
ATP5H	0.175	0.357712909	0.61457892	1
ATP5I	0.435	0.045078255	0.102386661	1
ATP5J	0.383989467	0.618548015	0.700528456	1
ATP5J2	0.213	0.501795572	0.205484642	1
ATP5L	0.306	0.560470427	0.206149565	1
ATP5L2	0.232	0.932542223	0.406653556	1
ATP5O	0.319	0.902413314	0.333087491	1
ATP5S	0.293	0.012685696	0.688159213	1
ATP5SL	0.31	0.328145213	0.400550088	1
ATP6AP1	0.046	0.814738678	0.178291654	1
ATP6AP1L	0.775	0.073875556	0.476157676	1
ATP6AP2	0.0434	0.009495295	0.480181583	1
ATP6V0A1	0.0804	0.345357862	0.077449976	1
ATP6V0A2	0.686	0.556199283	0.429487513	1
ATP6V0A4	0.891	0.409664013	0.71471381	1
ATP6V0B	0.169	0.966357047	0.255000657	1
ATP6V0C	0.422	0.293152351	0.249355071	1
ATP6V0D1	0.195	0.774569975	0.303289992	1
ATP6V0D2	0.124	0.518363008	0.429446153	1
ATP6V0E1	0.135	0.571336552	0.421190497	1
ATP6V0E2	0.243	0.978095416	0.323869563	1
ATP6V1A	0.0371	0.075854792	0.01415915	1
ATP6V1B1	0.448	0.510090193	0.842005428	1
ATP6V1B2	0.0669	0.750154553	0.236015685	1
ATP6V1C1	0.0191	0.118516218	0.092452538	1
ATP6V1C2	0.323	0.428609205	0.783420111	1
ATP6V1D	0.0948	0.237011276	0.109994652	1
ATP6V1E1	0.0815	0.854369851	0.114221681	1
ATP6V1E2	0.327	0.049262749	0.985919721	1
ATP6V1F	0.142	0.46135937	0.102017694	1
ATP6V1G1	0.975	0.023828224	0.336097493	1
ATP6V1G2	0.143	0.07819327	0.74360716	1
ATP6V1G3	0.343	0.003593586	0.31758886	1
ATP6V1H	0.111	0.08818336	0.039588056	1
ATP7A	0.0258	0.588018494	0.088871242	1
ATP7B	0.776	0.350357639	0.611994606	1
ATP8A1	0.554	0.019148263	0.131744773	1
ATP8A2	0.0159	0.036609364	0.295176364	1
ATP8B1	0.314	0.264556353	0.151674009	1
ATP8B2	0.652	0.522211327	0.824126394	1
ATP8B3	0.233	0.214958288	0.606253447	1
ATP8B4	0.0228	0.107685906	0.401637776	1
ATP9A	0.751	0.599392001	0.52129915	1
ATP9B	0.0617	0.063585564	0.432617596	1
ATPAF1	0.221	0.290719378	0.407568421	1
ATPAF2	0.185	0.53807708	0.164108012	1
ATPIF1	0.38	0.019264051	0.08573627	1
ATR	0.243	0.891402929	0.464226102	1
ATRAID	0.0764	0.326555362	0.432142097	1
ATRN	0.162	0.0090674	0.685504551	1
ATRNL1	0.0707	0.090693686	0.436833169	1
ATRX	0.0972	0.02079391	0.444146851	1
ATXN1	0.911	0.021844305	0.718604894	1
ATXN10	0.198	0.82640555	0.354428711	1
ATXN2	0.158	0.00027436	0.526217775	1
ATXN2L	0.628	0.618727471	0.398112493	1
ATXN3L	0.6	0.320847569	0.874246432	1
ATXN7	0.448	0.000868648	0.615421717	1
ATXN7L1	0.0522	0.94243911	0.118216265	1
ATXN7L2	0.498	0.568190026	0.851677237	1
ATXN7L3	0.308	0.359929139	0.172623687	1
ATXN7L3B	0.209	0.022386439	0.92351014	1
AUH	0.041	0.183639248	0.359164993	1
AUNIP	0.111	0.052364746	0.770877042	1
AUP1	0.108	0.221666595	0.293924115	1
AURKA	0.372	0.44728754	0.808099707	1
AURKAIP1	0.198	0.137916752	0.779621685	1
AURKB	0.061	0.008193743	0.919459675	1
AURKC	0.404	0.043269614	0.100896385	1
AUTS2	0.907	0.150724376	0.525253971	1
AVEN	0.54	0.018263641	0.077873135	1
AVIL	0.156	0.046698496	0.955130816	1
AVL9	0.128	0.249043333	0.075172474	1
AVP	0.541	0.004404416	0.288421683	1
AVPI1	0.00098	0.017869548	0.209634474	1
AVPR1A	0.0155	0.443165851	0.126366111	1
AVPR1B	0.304	0.994946375	0.45468492	1
AVPR2	0.195	0.87597793	0.302880618	1
AWAT1	0.145	0.157319581	0.759307891	1
AWAT2	0.386	0.696742476	0.325358442	1
AXDND1	0.327	0.17463807	0.598491536	1
AXIN1	0.289	0.924426369	0.468058413	1
AXIN2	0.00267	0.023269229	0.131179355	1
AXL	0.0202	0.076042823	0.323812209	1
AZGP1	0.436	0.134338979	0.167463474	1
AZI2	0.059771213	0.720341462	0.062006541	1
AZIN1	0.00806	0.009640313	0.338474467	1
AZIN2	0.183	0.96012641	0.201239844	1
AZU1	0.407	0.451606281	0.841673445	1
B2M	0.0481	0.989478268	0.119531036	1
B3GALNT1	0.831	0.985829173	0.920351326	1
B3GALNT2	0.994	0.634603172	0.835791868	1
B3GALT1	0.000923	0.590201077	0.024612044	1
B3GALT2	0.14	0.466055884	0.144057553	1
B3GALT4	0.0234	0.887066885	0.11166407	1
B3GALT5	0.265	0.09559477	0.924188907	1
B3GALT6	0.592	0.013471724	0.42045806	1
B3GALTL	0.872	0.015618291	0.696093686	1
B3GAT1	0.81	0.156479578	0.725869651	1
B3GAT2	0.206890182	0.191571433	0.280250535	1
B3GAT3	0.127	0.145444887	0.095347743	1
B3GNT1	0.0153	0.347730766	0.061755802	1
B3GNT2	0.753	0.391111794	0.767286671	1
B3GNT3	0.465	0.761552857	0.379497939	1
B3GNT4	0.753	0.037547015	0.164860454	1
B3GNT5	0.447	0.013897547	0.509467458	1
B3GNT6	0.684	0.160627721	0.399837041	1
B3GNT7	0.881	0.209821098	0.802759747	1
B3GNT8	0.308	0.029938436	0.490870357	1
B3GNT9	0.420781756	0.842871223	0.782002206	1
B3GNTL1	0.877	0.368927936	0.525842679	1
B4GALNT1	0.000664733	0.666284521	0.018156591	1
B4GALNT2	0.313	0.938307104	0.486253404	1
B4GALNT3	0.0167	0.354344176	0.021644238	1
B4GALNT4	0.0305	0.518676682	0.178937342	1
B4GALT1	0.436	0.50586501	0.604543332	1
B4GALT2	0.894	0.002668447	0.262638099	1
B4GALT3	0.45	0.06127112	0.115165489	1
B4GALT4	0.448	0.018293604	0.569672067	1
B4GALT5	0.974	0.918389304	0.91236497	1
B4GALT6	0.0903	0.518140916	0.201633269	1
B4GALT7	0.418	0.914465555	0.404052	1
B9D1	0.409	0.861363435	0.522481181	1
B9D2	0.319	0.302642053	0.200976713	1
BAALC	0.0865	0.478283855	0.359983055	1
BAAT	0.1	0.843318285	0.215538896	1
BABAM1	0.407604919	0.425617633	0.485493061	1
BACE1	0.098	0.247070122	0.359232155	1
BACE2	0.0293	0.544220931	0.029545379	1
BACH2	0.0176	0.117878209	0.095910265	1
BAD	0.372	0.172193197	0.86002586	1
BAG1	0.0585	0.63539539	0.152164954	1
BAG2	0.0473	0.020557362	0.641719182	1
BAG3	0.121	0.715782527	0.344736208	1
BAG4	0.0294	0.136903279	0.286687679	1
BAG5	0.708	0.007203005	0.175179416	1
BAG6	0.396	0.140297506	0.140033145	1
BAGE	0.057	0.901541852	0.076216533	1
BAGE2	0.057	0.991147204	0.164761307	1
BAHD1	0.0329	0.256012382	0.3266601	1
BAI1	0.237	0.723616654	0.498815304	1
BAI2	0.882	0.007308251	0.625605629	1
BAI3	0.117	0.409734398	0.464124538	1
BAIAP2	0.354	0.039488402	0.649811427	1
BAIAP2L1	0.176	0.170568963	0.484395419	1
BAIAP2L2	0.929	0.208604399	0.451090795	1
BAIAP3	0.139	0.315515676	0.390554925	1
BAK1	0.212	0.150356021	0.089234349	1
BAMBI	0.0439	0.132824334	0.490595171	1
BANF1	0.649	0.460538579	0.975687045	1
BANF2	0.276	0.636358192	0.295014517	1
BANK1	0.0625	0.769489806	0.109964825	1
BANP	0.247	0.852884158	0.453503299	1
BAP1	0.184	0.319970812	0.144472644	1
BARD1	0.932	0.145420958	0.459286091	1
BARHL1	0.245	0.439198018	0.663023621	1
BARHL2	0.291	0.236684366	0.896038432	1
BARX1	0.452	0.660169965	0.432341505	1
BARX2	0.184	0.29293917	0.139550558	1
BASP1	0.0227	0.363383744	0.191796773	1
BATF	0.236	0.560698314	0.577753473	1
BATF2	0.836	0.316780491	0.997237277	1
BATF3	0.468	0.343867487	0.298337651	1
BAZ1A	0.807	0.080760079	0.863348897	1
BAZ1B	0.232	0.088428837	0.122969239	1
BAZ2A	0.014	0.424833022	0.047130706	1
BAZ2B	0.224	0.205778535	0.251913898	1
BBOX1	0.117	0.04615342	0.954311466	1
BBS1	0.0905	0.77153078	0.127143241	1
BBS10	0.122	0.953248203	0.265308182	1
BBS12	0.000615	0.055830058	0.066212581	1
BBS2	0.0649	0.314520012	0.40723332	1
BBS4	0.0856	0.13386275	0.045411663	1
BBS5	0.00012	0.580166155	0.0112488	1
BBS7	0.0473	0.045168726	0.479406905	1
BBS9	0.361	0.530716472	0.571147459	1
BBX	0.204	0.048343612	0.12038406	1
BCAM	0.296	0.0004497	0.523722151	1
BCAN	0.0721	0.032682573	0.569450234	1
BCAP29	0.111	0.055416538	0.392304048	1
BCAP31	0.223	0.001099416	0.021763941	1
BCAR1	0.834	0.967662391	0.976979239	1
BCAR3	0.275	0.130274267	0.955243053	1
BCAS1	0.948	0.071501023	0.460952148	1
BCAS2	0.205	0.558069818	0.538137772	1
BCAS3	0.186	0.944005744	0.275946758	1
BCAS4	0.336109249	0.268404384	0.210330485	1
BCAT1	0.126	0.94867283	0.18545924	1
BCAT2	0.891	0.010376985	0.172495884	1
BCCIP	0.211963766	0.255118928	0.033231371	1
BCDIN3D	0.377	0.250708302	0.95930511	1
BCHE	0.0534	0.574145391	0.254800831	1
BCKDHA	0.282	0.764087522	0.343980144	1
BCKDHB	0.216	0.266687167	0.638946395	1
BCKDK	0.533	0.011327422	0.10999338	1
BCL10	0.367	0.012602618	0.723679795	1
BCL11A	0.472	0.207073429	0.96815394	1
BCL11B	0.509	0.37350046	0.99968157	1
BCL2	0.00445	4.00E-07	0.365473542	1
BCL2A1	0.0689	0.886372317	0.10827526	1
BCL2L1	0.697	0.079116184	0.60041777	1
BCL2L10	0.171	0.063968738	0.886869893	1
BCL2L11	0.141	0.291128414	0.311825735	1
BCL2L12	0.443	0.552337259	0.379189067	1
BCL2L13	0.299	0.029663635	0.580865748	1
BCL2L14	0.191	0.719835254	0.369646024	1
BCL2L15	0.578	0.589336215	0.942812225	1
BCL2L2	0.0938	0.034672551	0.663625785	1
BCL6	0.539	0.42853435	0.925876352	1
BCL6B	0.125	0.439213863	0.459442477	1
BCL7A	0.257	0.904406234	0.418257586	1
BCL7B	0.0937	0.073092657	0.636712405	1
BCL7C	0.662	0.05670046	0.534680647	1
BCL9	0.797	0.432103832	0.928848163	1
BCL9L	0.924	0.040910377	0.415225275	1
BCLAF1	0.4	2.56E-05	0.661128958	1
BCO1	0.191	0.962071275	0.221819668	1
BCO2	0.00763	0.581757738	0.020230095	1
BCOR	0.0167	0.11415364	0.162550358	1
BCORL1	0.718	0.628725161	0.999030578	1
BCR	0.0366	0.375089995	0.137755311	1
BCS1L	0.148	0.29872476	0.581858631	1
BDH1	0.824	0.701094496	0.616019852	1
BDH2	0.0902	0.840101806	0.254488073	1
BDKRB1	0.00774	0.045810255	0.35006898	1
BDKRB2	4.46E-05	0.006879275	0.024270498	1
BDNF	0.00356	0.394244497	0.060030536	1
BDP1	0.0211	0.009909914	0.168217753	1
BEAN1	0.184	0.278697416	0.694995202	1
BECN1	0.036959739	2.90E-08	0.733912767	1
BEGAIN	0.133	0.008959873	0.705610844	1
BEND2	0.124	0.614258622	0.392239978	1
BEND3	0.122	0.059801307	0.150031569	1
BEND4	0.351	0.085968139	0.960016299	1
BEND5	0.868	0.978014211	0.91546673	1
BEND6	0.774	0.835025184	0.949343564	1
BEND7	0.00526	0.132690699	0.08882779	1
BEST1	0.00663	0.041525384	0.015794705	1
BEST2	0.719	0.481974592	0.519770386	1
BEST3	0.109	0.762516566	0.292888288	1
BEST4	0.353	0.185613627	0.965004761	1
BET1	0.315	0.832291929	0.454134145	1
BET1L	0.445	0.275242794	0.349545503	1
BEX1	0.00125	0.214728334	0.003614471	1
BEX2	0.648	0.214728334	0.364593895	1
BEX4	0.0271	0.663359426	0.161022612	1
BEX5	0.757	0.007151143	0.07897144	1
BFAR	0.194	0.346314846	0.258821118	1
BFSP1	0.0105	0.00336466	0.776867214	1
BFSP2	0.181	0.71633829	0.242158978	1
BGLAP	0.511	0.190092172	0.811359993	1
BGN	0.311	0.136941549	0.884436382	1
BHLHA15	0.556	0.629784184	0.865718158	1
BHLHB9	0.865	0.943488961	0.931549226	1
BHLHE22	0.982	0.071677939	0.370004612	1
BHLHE23	0.652	0.124173501	0.602682598	1
BHLHE40	0.0269	0.344571342	0.253176675	1
BHLHE41	0.0227	0.168374477	0.218302375	1
BHMT	0.71	0.118465569	0.58366451	1
BHMT2	0.212	0.070741367	0.060294525	1
BICC1	0.0562	0.908376875	0.162924379	1
BICD1	0.00821	0.572283038	0.027624405	1
BICD2	0.302	0.000492558	0.766100882	1
BID	0.138	0.840735582	0.135102634	1
BIK	0.273	0.539393616	0.204047512	1
BIN1	0.0242	9.06E-06	0.789377506	1
BIN2	0.211	0.428428168	0.598214703	1
BIN3	0.0181	0.000833085	0.727012823	1
BIRC2	0.0393	0.001648486	0.55755371	1
BIRC3	0.0199	0.07787798	0.280353893	1
BIRC5	0.0771	0.489526107	0.171947456	1
BIRC6	0.233	0.222616144	0.701251198	1
BIRC7	0.0582	3.70E-05	0.883740066	1
BIRC8	0.216	0.785234962	0.294349428	1
BIVM	0.705	0.593842071	0.507407683	1
BLCAP	0.662	0.0167059	0.096557581	1
BLID	0.0236	0.623658786	0.157340481	1
BLK	0.123	0.084984293	0.721404937	1
BLM	0.0663	0.724836309	0.244027116	1
BLMH	0.802	0.537311138	0.850634311	1
BLNK	0.000271	0.275390341	0.030707874	1
BLOC1S1	0.0739	0.219115859	0.052430595	1
BLOC1S2	0.0023	0.024163183	0.110989078	1
BLOC1S3	1	0.913038798	0.974400128	1
BLOC1S4	0.568	0.064950023	0.540703475	1
BLOC1S6	0.038	0.023472407	0.437489212	1
BLVRA	0.555	0.002743287	0.032354622	1
BLVRB	0.102	0.437091212	0.109765405	1
BLZF1	0.0416	0.131254459	0.093416773	1
BMF	0.138	0.352799312	0.096537509	1
BMP1	0.934	0.76349229	0.900854406	1
BMP10	0.167	0.239125713	0.703864932	1
BMP15	0.367	0.936666417	0.483071332	1
BMP2	0.0495	0.440604935	0.056746358	1
BMP2K	0.00391	0.414641979	0.069917308	1
BMP3	0.0775	0.035660018	0.707198231	1
BMP4	0.0088	0.243642432	0.178821225	1
BMP5	0.000102	0.000977297	0.084974409	1
BMP6	0.000242	0.040412208	0.047095469	1
BMP7	0.000836	0.048932865	0.080403815	1
BMP8A	0.387	0.079726279	0.703570061	1
BMP8B	0.128	0.042969906	0.444562574	1
BMPER	0.00461	0.140575051	0.125239465	1
BMPR1A	0.326	0.829175549	0.394245474	1
BMPR1B	0.464	0.91304891	0.460638962	1
BMPR2	0.238	0.88283687	0.329347586	1
BMX	0.00568	0.172940988	0.174634578	1
BNC1	0.671	0.034863814	0.927464829	1
BNC2	0.00433	1.24E-06	0.246340714	1
BNIP1	0.399	0.426276471	0.378487856	1
BNIP2	0.0446	0.603782367	0.198186129	1
BNIP3	0.407	0.175819821	0.160557621	1
BNIP3L	0.254	1.21E-11	0.225711007	1
BNIPL	0.385	0.779149828	0.612657663	1
BOC	0.00994	0.236695193	0.157534573	1
BOD1	0.449	0.788928158	0.682060596	1
BOD1L1	0.243	0.0137979	0.237961634	1
BOK	0.0961	0.277861389	0.053027373	1
BOLA1	0.948	0.279076869	0.586309343	1
BOLA3	0.206	0.901156272	0.389468744	1
BOLL	0.214	0.442613507	0.589340491	1
BORA	0.405124566	0.618864022	0.806521245	1
BPGM	0.000504	1.10E-05	0.370294453	1
BPIFA1	0.314	0.303062018	0.858243849	1
BPIFA2	0.418	0.055907911	0.636035958	1
BPIFA3	0.115	0.612671185	0.3737352	1
BPIFB1	0.293	0.169369911	0.984216546	1
BPIFB2	0.154	0.256730749	0.101437975	1
BPIFB3	0.258	0.131499026	0.996845621	1
BPIFB4	0.236	0.127969427	0.970103915	1
BPIFB6	0.483	0.288151292	0.947212453	1
BPIFC	0.196	0.539504725	0.398080446	1
BPNT1	0.137	0.3499502	0.434313335	1
BPTF	0.101	0.222638656	0.436782596	1
BRAP	0.143	0.097582668	0.132018851	1
BRAT1	0.205	0.961907591	0.26938987	1
BRCA2	0.249	0.949828792	0.380950958	1
BRCC3	0.0329	0.004288853	0.069996474	1
BRD1	0.432	0.150998846	0.914827125	1
BRD2	0.235	0.030482719	0.233394716	1
BRD3	0.683	0.029795246	0.58110352	1
BRD4	0.94	0.156459685	0.698175503	1
BRD7	0.268	0.229540502	0.872580052	1
BRD8	0.72	0.77591989	0.606581294	1
BRDT	0.327	0.794794396	0.563886487	1
BRE	0.0349	0.216041368	0.276581434	1
BRF1	0.811	0.053055782	0.729721254	1
BRF2	0.367	0.084472369	0.886575219	1
BRI3	0.0678	0.001041964	0.023208503	1
BRI3BP	0.00401	0.023613997	0.336316123	1
BRICD5	0.318	0.330943459	0.837318935	1
BRINP1	0.122	0.095124675	0.643545794	1
BRINP2	0.0359	0.020276272	0.565944636	1
BRINP3	0.0311	0.257803853	0.316929171	1
BRIP1	0.208	0.265813444	0.140236609	1
BRIX1	0.194	0.519967232	0.519427645	1
BRK1	0.126	0.528158485	0.430756538	1
BRMS1	0.45	0.048128539	0.291913903	1
BRMS1L	0.612	0.310031168	0.517557487	1
BROX	0.0372	0.195459086	0.029533336	1
BRPF1	0.206022338	0.177504254	0.701586289	1
BRPF3	0.214	0.171042225	0.866504905	1
BRS3	0.184	0.222509472	0.751469968	1
BRSK1	0.0615	0.006870574	0.837086341	1
BRSK2	0.743	8.05E-05	0.649999454	1
BRWD1	0.091	0.541441447	0.274946545	1
BRWD3	0.24	0.007106813	0.495179634	1
BSDC1	0.0882	0.24381339	0.34785035	1
BSG	0.301	0.917679067	0.488607327	1
BSN	0.87	0.160495147	0.513611553	1
BSND	0.233	0.607851186	0.548613908	1
BSPH1	0.259	0.475831356	0.228716685	1
BSPRY	0.792	0.682410199	0.950245926	1
BST1	0.864	0.122634177	0.329384386	1
BST2	0.0686	0.040814202	0.385883365	1
BSX	0.406	0.523379144	0.792176701	1
BTAF1	0.205	0.002706786	0.025044494	1
BTBD1	0.0782	0.43506994	0.204551365	1
BTBD10	0.173	0.244974509	0.528631828	1
BTBD11	0.00582	0.12992953	0.099013295	1
BTBD16	0.534	0.253782201	0.283748377	1
BTBD2	0.105	0.291774217	0.467454914	1
BTBD3	0.00473	0.208611425	0.085384179	1
BTBD6	0.103	0.039137511	0.947021565	1
BTBD7	0.316	0.020085789	0.984017927	1
BTBD8	0.718	0.422856649	0.485127301	1
BTBD9	0.32	0.25374029	0.233693905	1
BTC	0.895	0.598313104	0.623256394	1
BTD	0.0279	0.081169742	0.050700232	1
BTF3	0.902	0.831407168	0.863875394	1
BTF3L4	0.186	0.231600658	0.3636083	1
BTG1	0.743	0.313032391	0.814853559	1
BTG2	0.75	0.535354519	0.848956652	1
BTG3	0.31	0.703499789	0.589595624	1
BTG4	0.254	0.197436274	0.850195941	1
BTK	0.000789	0.007175714	0.131710984	1
BTLA	0.489	0.418790048	0.943350734	1
BTN1A1	0.274	0.695512603	0.554791306	1
BTN2A1	0.0896	0.786965472	0.240643466	1
BTN2A2	0.222	0.285479194	0.466058818	1
BTN3A1	0.0148	0.726804588	0.082825042	1
BTN3A2	0.00335	0.989206612	0.025277156	1
BTN3A3	0.0229	0.823727588	0.115656343	1
BTNL2	0.251	0.253416069	0.82297206	1
BTNL3	0.081	0.839355248	0.243159589	1
BTNL8	0.0937	0.272121072	0.460904154	1
BTNL9	0.12	0.479127168	0.430502302	1
BTRC	0.157	0.550015717	0.161205039	1
BUB1	0.249	0.406632337	0.690868967	1
BUB1B	0.143	0.779998842	0.354267756	1
BUB3	0.417	0.055475083	0.811022485	1
BUD13	0.295	0.120932909	0.110019822	1
BUD31	0.245	0.333678619	0.740484095	1
BVES	1.96E-06	0.016328545	0.004472456	1
BYSL	0.901	0.203942231	0.411332136	1
BZRAP1	0.187	0.566111819	0.323141316	1
BZW1	0.629	0.339576884	0.321494661	1
BZW2	0.716	0.939301323	0.644879318	1
C10orf10	0.102	0.48919992	0.30672551	1
C10orf107	0.236	0.007756849	0.512478562	1
C10orf11	0.000229	0.021018216	0.106907316	1
C10orf113	0.146	0.562251803	0.171952675	1
C10orf2	0.694	0.02131916	0.184621057	1
C10orf25	0.199480945	0.303822319	0.614785346	1
C10orf32	0.142	0.626765907	0.364515216	1
C10orf35	0.443	0.550624851	0.811746614	1
C10orf53	0.179	0.418257574	0.557239339	1
C10orf54	0.75	0.650247549	0.938203008	1
C10orf55	0.786	0.338463529	0.47201297	1
C10orf62	0.199	0.823256362	0.411688231	1
C10orf67	0.57	0.000533046	0.097507318	1
C10orf71	0.458	0.686601477	0.79226545	1
C10orf76	0.0605	0.70939864	0.236093743	1
C10orf88	0.193	0.682146634	0.243203583	1
C10orf90	0.0346	0.069943724	0.433395474	1
C10orf91	0.159	0.864605516	0.346701066	1
C10orf99	0.243	0.034324802	0.743938942	1
C11orf1	0.409	0.190396765	0.190438738	1
C11orf16	0.28	0.763202212	0.34187561	1
C11orf24	0.02	0.44048793	0.186911091	1
C11orf30	0.473	0.698755301	0.393697937	1
C11orf31	0.254	0.708083002	0.222435136	1
C11orf42	0.467	0.795759219	0.502350044	1
C11orf49	0.272	0.549748977	0.333437917	1
C11orf54	0.0421	0.21129705	0.288952183	1
C11orf57	0.218	0.336262953	0.462218923	1
C11orf58	0.241	0.94643373	0.423610722	1
C11orf63	0.0354	0.406907619	0.235981239	1
C11orf65	0.962	0.364694432	0.659842291	1
C11orf68	0.722	0.733113963	0.939689573	1
C11orf70	0.198	0.107651568	0.066617413	1
C11orf73	0.296	0.968380211	0.357027054	1
C11orf80	0.705617633	0.072501242	0.444078316	1
C11orf87	0.204	0.251547284	0.722639149	1
C11orf88	0.566	0.528379091	0.937845091	1
C11orf95	0.443	0.026453102	0.489484515	1
C11orf96	0.335	0.458193082	0.759816683	1
C12orf10	0.918	0.548407684	0.608299947	1
C12orf29	0.020603294	0.571869928	0.140569102	1
C12orf4	0.0235	0.343153226	0.207829873	1
C12orf40	0.35	0.841255945	0.340158249	1
C12orf42	0.207	0.427696349	0.617038372	1
C12orf45	0.513	0.714877069	0.500131756	1
C12orf5	0.00832	0.024698072	0.280174255	1
C12orf54	0.211	0.670588128	0.254699587	1
C12orf56	2.51E-07	0.008032839	0.004265105	1
C12orf57	0.756	0.009519015	0.208159637	1
C12orf60	0.00159	0.776738773	0.029816825	1
C12orf65	0.358	0.712926501	0.668259323	1
C12orf66	0.964	0.236773285	0.472301411	1
C12orf74	0.261	0.429951302	0.690111841	1
C12orf75	0.869	0.50927408	0.632435773	1
C14orf1	0.324	0.343827002	0.183775085	1
C14orf105	0.122	0.042676887	0.673405371	1
C14orf142	0.484	0.664021685	0.456315879	1
C14orf159	0.654	0.000128565	0.098590891	1
C14orf166	0.0649	0.637537055	0.266096946	1
C14orf169	0.352248137	0.422981538	0.489616098	1
C14orf178	0.138	0.920679615	0.300620078	1
C14orf180	0.117	0.126166869	0.302168302	1
C14orf182	0.378	0.244325194	0.420823304	1
C14orf2	0.25	0.389568182	0.204965849	1
C14orf28	0.0904	0.336844741	0.402274004	1
C14orf39	0.265	0.711630628	0.565426145	1
C14orf79	0.274	0.022995921	0.041380459	1
C14orf80	0.0957	0.157852118	0.639880832	1
C14orf93	0.955	0.145750079	0.852009664	1
C15orf27	0.245	0.228636306	0.720744644	1
C15orf37	0.924	0.589552377	0.763615059	1
C15orf39	0.165	0.502410871	0.10815325	1
C15orf40	0.16	0.916511409	0.271930571	1
C15orf41	0.714	0.051398048	0.410563567	1
C15orf48	0.099	0.388962211	0.098349678	1
C15orf52	0.000109	0.028278751	0.029682155	1
C15orf53	0.128	0.171401809	0.284232023	1
C15orf54	0.068	0.896349312	0.197602643	1
C15orf57	0.247	0.102545706	0.388698951	1
C15orf61	0.751	0.285122261	0.426531644	1
C15orf62	0.187	0.692419076	0.347108467	1
C16orf13	0.642	0.90182119	0.617722384	1
C16orf3	0.317	0.824304807	0.395553523	1
C16orf45	0.492	0.718803419	0.39104123	1
C16orf46	0.633	0.354906957	0.970405476	1
C16orf54	0.0409	0.865213611	0.058336339	1
C16orf58	0.483727897	0.608478107	0.63991832	1
C16orf59	0.255	0.839396529	0.399323586	1
C16orf62	0.177	0.132664967	0.692997476	1
C16orf70	0.420781756	0.179377687	0.621572238	1
C16orf71	0.127	0.724125388	0.14819399	1
C16orf72	0.132	0.866942536	0.256090223	1
C16orf74	0.237	0.2928764	0.764264364	1
C16orf82	0.882	0.198331571	0.416049615	1
C16orf86	0.732	0.400091695	0.479852099	1
C16orf89	0.0232	0.024069813	0.644092326	1
C16orf91	0.529	0.256473479	0.872839843	1
C16orf92	0.219	0.145016846	0.91523919	1
C16orf93	0.672	0.215020976	0.723538134	1
C17orf102	0.109	0.484285081	0.378010741	1
C17orf104	0.191	0.262007887	0.430357323	1
C17orf50	0.306	0.029972948	0.638778263	1
C17orf51	0.942	0.351186059	0.61868787	1
C17orf53	0.159	0.398458953	0.559356237	1
C17orf58	0.919	0.495880546	0.727554521	1
C17orf59	0.369	0.037515217	0.759044391	1
C17orf62	0.935849613	0.023922873	0.116479426	1
C17orf64	0.461	0.507359953	0.856952694	1
C17orf74	0.311	0.163357872	0.823658812	1
C17orf75	0.339	0.460720343	0.27436625	1
C17orf77	0.645	0.447711951	0.939190245	1
C17orf78	0.164	0.213704782	0.724735347	1
C17orf80	0.0546	0.689662147	0.201069046	1
C17orf85	0.226	0.082786773	0.87528624	1
C17orf96	0.834	0.529009198	0.850177428	1
C17orf97	0.0567	0.912530069	0.179952457	1
C17orf99	0.23	0.002902958	0.798962253	1
C18orf21	0.425	0.137419111	0.165168425	1
C18orf25	0.0269	0.159271623	0.017566672	1
C18orf54	0.634	0.131234507	0.717208577	1
C18orf8	0.0767	0.609385154	0.119120603	1
C19orf10	0.376	0.02346663	0.691078568	1
C19orf12	0.932	0.189003122	0.982738669	1
C19orf24	0.56	0.113277556	0.653076316	1
C19orf25	0.652	0.348592391	0.934679493	1
C19orf26	0.401	0.239303215	0.978801927	1
C19orf33	0.011633081	0.014357748	0.836209251	1
C19orf35	0.41	0.428987247	0.882749566	1
C19orf40	0.327	0.272398277	0.19233328	1
C19orf44	0.98663926	0.474159803	0.603912689	1
C19orf45	0.927	0.297131825	0.765154091	1
C19orf53	0.351	0.395144893	0.256040875	1
C19orf54	0.946	0.015363202	0.582015042	1
C19orf60	0.695	0.567236268	0.848765803	1
C19orf66	0.046456476	0.712620463	0.251679907	1
C19orf70	0.165	0.265181792	0.674790967	1
C19orf71	0.483	0.214098849	0.236194504	1
C19orf73	0.894	0.075907784	0.279815343	1
C19orf80	0.364	0.782431736	0.417582217	1
C1D	0.101	0.880335505	0.280932176	1
C1GALT1	0.216	0.171417945	0.103073826	1
C1GALT1C1	0.0461	0.002148134	0.730114713	1
C1orf100	0.149	0.405629075	0.538535883	1
C1orf101	0.349	0.61125489	0.461047884	1
C1orf105	0.194	0.426374559	0.598691061	1
C1orf106	0.178	0.511799904	0.424230674	1
C1orf110	0.0232	0.590789183	0.053785593	1
C1orf111	0.386	0.104164249	0.793284718	1
C1orf112	0.131	0.270528496	0.547033379	1
C1orf115	0.501	0.096873891	0.669298596	1
C1orf116	0.551	0.561073336	0.792184796	1
C1orf122	0.459	0.055578267	0.598076859	1
C1orf127	0.27	0.208536722	0.900682464	1
C1orf131	0.962	0.743220039	0.833473969	1
C1orf146	0.702	0.215006806	0.688710944	1
C1orf158	0.0322	0.211561597	0.279051128	1
C1orf159	0.13	0.290551139	0.51127686	1
C1orf162	0.00771	0.177545095	0.198698398	1
C1orf168	0.134	0.650045617	0.391579165	1
C1orf174	0.793	0.594102927	0.851908728	1
C1orf177	0.273	0.380746191	0.204905656	1
C1orf192	0.828	0.010078178	0.105255394	1
C1orf194	0.143	0.174077512	0.732812257	1
C1orf198	0.0215	0.00050772	0.636416757	1
C1orf204	0.287847204	0.141161017	0.053328252	1
C1orf21	0.0389	0.633519893	0.136676711	1
C1orf210	0.133	0.069588722	0.91163413	1
C1orf213	0.336	0.016145371	0.664953542	1
C1orf228	0.372	0.505456555	0.768664197	1
C1orf27	0.0603	0.744361531	0.110377392	1
C1orf35	0.864	0.171889601	0.575254553	1
C1orf43	0.174	0.231445282	0.227472627	1
C1orf53	0.83	0.141313703	0.512724139	1
C1orf54	0.598	0.597363704	0.503017999	1
C1orf61	0.143	0.088351838	0.883425708	1
C1orf68	0.325	0.078112295	0.799330057	1
C1orf85	0.0118	0.586012709	0.096124796	1
C1orf86	0.449	0.064678423	0.453798512	1
C1orf87	0.0824	0.595251903	0.122310462	1
C1orf94	0.651	0.289512795	0.365155393	1
C1orf95	0.212	0.180170654	0.850351359	1
C1QA	0.0115	0.211614852	0.218947551	1
C1QB	0.0129	0.345827978	0.148750633	1
C1QBP	0.793	0.753764963	0.982356125	1
C1QC	0.0164	0.094372167	0.367442919	1
C1QL1	0.614	0.411258974	0.897746025	1
C1QL2	0.212	0.717210556	0.470385241	1
C1QL3	0.402612671	0.133273729	0.834654688	1
C1QL4	0.281	0.746602043	0.538005721	1
C1QTNF1	0.885	0.383129009	0.669407299	1
C1QTNF2	0.0629	0.568756239	0.277579392	1
C1QTNF3	0.0447	0.223610748	0.027701484	1
C1QTNF4	0.51	0.425656529	0.362734428	1
C1QTNF6	0.351	0.521730723	0.736026062	1
C1QTNF7	0.198	0.326563935	0.616440457	1
C1QTNF8	0.368	0.536391395	0.748034239	1
C1QTNF9B	0.18156556	0.509345744	0.144489457	1
C1QTNF9B-AS1	0.18156556	0.35479442	0.677393494	1
C1R	0.75	0.116134465	0.278002441	1
C1RL	0.395	0.042613207	0.608451151	1
C1S	0.568	0.326640585	0.343203416	1
C2	0.884	0.000518583	0.380465022	1
C20orf141	0.496	0.050408043	0.551143485	1
C20orf166	0.184	0.834459424	0.388230929	1
C20orf173	0.131	0.184157862	0.693546518	1
C20orf194	0.00478	0.001335244	0.299915485	1
C20orf24	0.0941	0.669314362	0.163787848	1
C20orf27	0.545	0.031275049	0.11869653	1
C20orf57	0.446	0.311564762	0.994861411	1
C20orf85	0.248	0.276795514	0.795649344	1
C21orf2	0.276	0.375702709	0.720859189	1
C21orf33	0.0951	0.091815483	0.135358454	1
C21orf58	0.248	0.231930532	0.626733099	1
C21orf59	0.452	0.058357686	0.153244506	1
C21orf62	0.14	0.213516617	0.625558521	1
C21orf91	0.354	0.033943429	0.733666016	1
C22orf15	0.609	0.423883501	0.853578406	1
C22orf39	0.963	0.129062807	0.62106553	1
C22orf42	0.151	0.297866111	0.619408944	1
C22orf46	0.423	0.199957179	0.201589607	1
C2CD2	0.539	0.78551458	0.417194991	1
C2CD2L	0.612	0.026741063	0.645564172	1
C2CD3	0.0652	0.263382758	0.443365894	1
C2CD4A	0.209	0.089157942	0.990956315	1
C2CD4B	0.291	0.415828588	0.737506091	1
C2CD4C	0.608	0.044103381	0.450807413	1
C2orf16	0.198	0.262393282	0.733880242	1
C2orf40	0.0173	0.038932659	0.50695531	1
C2orf44	0.548	0.692121497	0.822012522	1
C2orf47	0.0488	0.242071261	0.402625901	1
C2orf49	0.256	0.376042218	0.229960196	1
C2orf50	0.237	0.755169346	0.303104526	1
C2orf54	0.153	0.905644852	0.328686113	1
C2orf57	0.274	0.132326101	0.108293265	1
C2orf61	0.331	0.617372742	0.686808679	1
C2orf68	0.594	0.817833271	0.660409236	1
C2orf69	0.8	0.741855093	0.693046616	1
C2orf70	0.732	0.395420838	0.831856619	1
C2orf71	0.357	0.361417873	0.85747712	1
C2orf73	0.164	0.974369542	0.218800526	1
C2orf78	0.315	0.090354338	0.842034121	1
C2orf80	0.155	0.91243994	0.271969093	1
C2orf81	0.482	0.5999839	0.426164609	1
C2orf83	0.249	0.098789989	0.951305613	1
C2orf88	0.00266	0.011575558	0.206320241	1
C3	0.0474	0.174218917	0.457052772	1
C3AR1	0.00259	0.063103372	0.194974895	1
C3orf17	0.102	0.440308674	0.070804573	1
C3orf18	0.612011257	0.01502737	0.202671838	1
C3orf20	0.194	0.029553394	0.793161891	1
C3orf27	0.302	0.65753307	0.604336525	1
C3orf30	0.192	0.66375602	0.468030364	1
C3orf33	0.00466	0.304314047	0.086616043	1
C3orf35	0.256	0.188717182	0.24730344	1
C3orf36	0.503	0.195066346	0.82539095	1
C3orf38	0.0249	0.002947562	0.472725768	1
C3orf52	0.00594	0.029550959	0.091407774	1
C3orf58	0.762	0.129631803	0.995765496	1
C3orf67	0.214	0.570163459	0.442009898	1
C4BPA	0.413	0.270432981	0.900135383	1
C4BPB	0.0813	0.050746254	0.608184503	1
C4orf17	0.0453	0.488987182	0.2655773	1
C4orf19	0.087935301	0.178642431	0.586398708	1
C4orf27	0.177	0.583850874	0.201979668	1
C4orf3	0.244	0.139486949	0.127790164	1
C4orf32	0.286	0.009109235	0.477602294	1
C4orf33	0.00469	0.0476101	0.280832617	1
C4orf36	0.7	0.262775594	0.740543571	1
C4orf45	0.126	0.162555519	0.709093204	1
C4orf46	0.363519155	0.006592046	0.46191926	1
C4orf6	0.223	0.377969934	0.174443191	1
C5	0.871	0.68065764	0.9168382	1
C5AR1	0.884	0.526719207	0.922944746	1
C5AR2	0.0689	0.051999856	0.77647608	1
C5orf15	0.00133	0.015662848	0.139707159	1
C5orf22	0.0441	0.241045561	0.30160703	1
C5orf24	0.183	0.247341942	0.465790852	1
C5orf28	0.0656	0.120211898	0.418180611	1
C5orf34	0.913	0.679307834	0.963972326	1
C5orf38	0.127	0.895516973	0.170349346	1
C5orf45	0.354	0.165224222	0.15615529	1
C5orf46	0.145	0.298580322	0.608007923	1
C5orf47	0.386	0.864314255	0.587767144	1
C5orf51	0.0799	0.004673856	0.873860403	1
C5orf52	0.439	0.2801622	0.982425375	1
C5orf55	0.669	0.756969501	0.631752339	1
C5orf56	0.616	0.812865247	0.594001413	1
C5orf63	0.198	0.000636539	0.004294093	1
C5orf64	0.299	0.72342244	0.597226081	1
C6	0.0143	0.461084265	0.12900614	1
C6orf1	0.000473	0.045979309	0.105692924	1
C6orf10	0.11	0.357095214	0.099778021	1
C6orf106	0.442	0.036025637	0.180540554	1
C6orf118	0.284	0.631953409	0.459268897	1
C6orf120	0.117	0.10326556	0.326353083	1
C6orf136	0.775	0.084749799	0.245879648	1
C6orf141	0.0146	0.054551144	0.200249202	1
C6orf15	0.203	0.377971432	0.644800035	1
C6orf165	0.376	0.109126862	0.548748571	1
C6orf195	0.112	0.685666137	0.16999005	1
C6orf201	0.182	0.835382831	0.335247794	1
C6orf203	0.131	0.251272299	0.620792153	1
C6orf222	0.243	0.393762172	0.660934124	1
C6orf223	0.89	0.460684274	0.706963362	1
C6orf226	0.125	0.122503136	0.770793622	1
C6orf25	0.0372	0.726162771	0.057303546	1
C6orf47	0.607	0.006311441	0.054470333	1
C6orf48	0.15	0.203209447	0.658459558	1
C6orf57	0.0225	0.460065987	0.175511182	1
C6orf62	0.153	0.443503689	0.323991179	1
C6orf89	0.0984	0.477379698	0.161570921	1
C7	0.078	0.456843454	0.257046651	1
C7orf31	0.133	0.444851133	0.431011304	1
C7orf34	0.146	0.160037681	0.205772025	1
C7orf50	0.816	0.841426346	0.950635907	1
C7orf55	0.462	0.388010277	0.436297072	1
C7orf57	0.408	0.35995306	0.912840609	1
C7orf60	0.17	0.742271838	0.303938101	1
C7orf66	0.263	0.503002204	0.645320136	1
C7orf69	0.279	0.361959828	0.763001465	1
C7orf72	0.196	0.68393101	0.464249239	1
C8A	0.208	0.447342833	0.605077576	1
C8B	0.164	0.546077417	0.483785339	1
C8G	0.174	0.723653967	0.237490014	1
C8orf22	0.138	0.188846404	0.701811021	1
C8orf33	0.104	0.157932026	0.276098823	1
C8orf34	0.0493	0.117776508	0.311704527	1
C8orf37	0.109	0.756590332	0.310767746	1
C8orf4	0.000649	0.000840599	0.440369033	1
C8orf46	0.00118	0.213410043	0.029883711	1
C8orf48	0.351	0.187284062	0.970038546	1
C8orf58	0.236	0.039554529	0.888279259	1
C8orf59	0.192	0.33762325	0.104270483	1
C8orf74	0.193	0.347245199	0.651690967	1
C9	0.16	0.012040424	0.67113851	1
C9orf106	0.663	0.871510968	0.684987357	1
C9orf114	0.74415807	0.358942674	0.460749215	1
C9orf116	0.294	0.501515545	0.260781679	1
C9orf117	0.656	0.824867195	0.619699774	1
C9orf131	0.105	0.794250648	0.292339984	1
C9orf135	0.861	0.004142201	0.125577513	1
C9orf139	0.505	0.898610487	0.720655716	1
C9orf152	0.0781	0.245397382	0.450178125	1
C9orf156	0.0755	0.197452476	0.198378609	1
C9orf16	0.356	0.790193233	0.594836155	1
C9orf163	0.285	0.79670189	0.550124462	1
C9orf170	0.173	0.880337217	0.366492697	1
C9orf172	0.993	0.388297085	0.634049847	1
C9orf173	0.143	0.631541176	0.412027594	1
C9orf24	0.221	0.486743443	0.6002494	1
C9orf3	0.978	0.030262284	0.454136163	1
C9orf40	0.326	0.191440781	0.955089947	1
C9orf47	0.999	0.781877459	0.943641084	1
C9orf50	0.807	0.891479403	0.800878469	1
C9orf57	0.138	0.418057397	0.477534764	1
C9orf64	0.0257	0.168046364	0.292348256	1
C9orf66	0.729	0.243217982	0.659677308	1
C9orf72	0.523	0.700586508	0.388151499	1
C9orf78	0.24	0.118387192	0.090434769	1
C9orf84	0.262	0.054649598	0.987649826	1
C9orf85	0.345	0.434730209	0.268313556	1
C9orf89	0.0456	0.066224507	0.62482045	1
C9orf9	0.624	0.604764014	0.617046999	1
C9orf91	0.365	0.862692402	0.329800222	1
CA1	0.0787	0.076565917	0.456166338	1
CA10	0.0743	0.261468154	0.357525213	1
CA11	0.102	0.742093678	0.308738326	1
CA12	0.0139	0.257826581	0.148826059	1
CA14	0.0455	0.021025424	0.538679832	1
CA2	0.61	0.02437816	0.36748632	1
CA3	0.0887	0.522071526	0.296587212	1
CA4	0.156	0.341194924	0.124121041	1
CA5A	0.7	0.126943812	0.652084168	1
CA5B	0.0857	0.163376787	0.533912186	1
CA6	0.417	0.390394696	0.378357635	1
CA7	0.207	0.251235983	0.758921207	1
CA8	0.231	0.227106595	0.683472306	1
CA9	0.159	0.692713145	0.434095378	1
CAAP1	0.553	0.814093675	0.82113289	1
CAB39	0.051	0.534268123	0.142017722	1
CAB39L	0.00177	0.052435203	0.089814222	1
CABIN1	0.0541	0.885121326	0.153022537	1
CABLES1	0.415	0.417125383	0.474566587	1
CABLES2	0.447	0.836151278	0.505215297	1
CABP1	0.319	0.263404674	0.846436851	1
CABP2	0.243	0.86637509	0.345957265	1
CABP4	0.445003025	0.437493439	0.813604567	1
CABP5	0.156	0.085759371	0.918234621	1
CABP7	0.054178294	0.659086398	0.297206013	1
CABS1	0.0814	0.202677349	0.546006106	1
CABYR	0.637	0.168144012	0.272669416	1
CACFD1	0.763	0.2179894	0.781433867	1
CACHD1	0.000111	0.002882294	0.063847173	1
CACNA1A	0.316	0.007029648	0.697322875	1
CACNA1B	0.216	0.141779396	0.847459697	1
CACNA1C	0.0121	0.004860857	0.224950498	1
CACNA1D	0.00721	2.42E-06	0.488741507	1
CACNA1E	0.0311	0.580496679	0.070617149	1
CACNA1F	0.473	0.163059597	0.809468378	1
CACNA1G	0.193	0.3202238	0.564298236	1
CACNA1H	0.212197031	0.099211595	0.969443996	1
CACNA1I	0.669	0.179078551	0.753926459	1
CACNA1S	0.423	0.632169529	0.742655899	1
CACNA2D1	0.877	0.062610745	0.251328143	1
CACNA2D2	0.176	0.933083516	0.227590852	1
CACNA2D3	0.0417	0.180473815	0.355754666	1
CACNA2D4	0.554	4.87E-06	0.046126781	1
CACNB1	0.762	0.337548204	0.878729053	1
CACNB2	0.113	0.29334062	0.195208981	1
CACNB3	0.376	0.427859829	0.529100802	1
CACNB4	0.0314	0.376150728	0.217685011	1
CACNG1	0.364	0.516305718	0.753447136	1
CACNG2	0.162	0.244189428	0.689185364	1
CACNG3	0.202	0.254826356	0.747810672	1
CACNG4	0.484	0.236613269	0.249727283	1
CACNG5	0.199	0.333563507	0.672224017	1
CACNG6	0.311	0.07402081	0.900645445	1
CACNG7	0.0599	0.072548914	0.538374949	1
CACNG8	0.348	0.04088657	0.647428305	1
CACTIN	0.352	0.91051791	0.627083812	1
CACUL1	0.253	0.9404465	0.282712409	1
CACYBP	0.772	0.828273526	0.887777305	1
CAD	0.994	0.085486308	0.580373124	1
CADM1	0.00595	0.00095851	0.242026844	1
CADM2	0.000716	0.000167789	0.171348366	1
CADM3	0.725	0.000354861	0.065103571	1
CADM4	0.0027	0.129678724	0.14303017	1
CADPS	0.0245	0.008666744	0.468461118	1
CADPS2	0.0806	0.001306313	0.840836363	1
CAGE1	0.452	0.569109847	0.808452468	1
CALB1	0.0658	0.102842224	0.525593039	1
CALB2	0.193	0.27792017	0.711424763	1
CALCA	0.225	0.005981036	0.89738392	1
CALCB	0.761	0.008859724	0.357050587	1
CALCOCO1	0.607	0.104948999	0.671789365	1
CALCOCO2	0.0519	2.70E-05	0.831117718	1
CALCR	0.497	0.648115379	0.510464251	1
CALCRL	0.406	0.035927136	0.80019551	1
CALD1	0.889	0.1925577	0.822284927	1
CALHM1	0.265	0.337972337	0.764998376	1
CALHM2	0.52	0.181473212	0.79266241	1
CALHM3	0.105	0.378284642	0.467978962	1
CALML3	0.286	0.796829423	0.411428191	1
CALML4	0.555	0.311614598	0.564788468	1
CALML5	0.445	0.360750032	0.293768241	1
CALML6	0.25	0.10398942	0.961297849	1
CALN1	0.0422	0.074420656	0.372401476	1
CALR	0.448	0.640661912	0.60170079	1
CALR3	0.409	0.65311204	0.717826995	1
CALU	0.105	0.042591949	0.666643041	1
CALY	0.106	0.069186592	0.841444182	1
CAMK1	0.901	0.552448909	0.679199182	1
CAMK1D	0.0456	0.770991539	0.184677075	1
CAMK1G	0.0943	0.200899405	0.421631726	1
[truncated: 14,963 more rows]
