# Supplementary material for: Computational repositioning and preclinical validation of mifepristone for human vestibular schwannoma
Source: Sci Rep. 2018 Apr 3;8:5437. doi: 10.1038/s41598-018-23609-7 (PMC5882888; doi:10.1038/s41598-018-23609-7)
Supplement: Supplementary file 7 — Supplementary Data File S4 [file 41598_2018_23609_MOESM7_ESM.csv]

Compound Name	Interacting Genes	KS Score	Bootstrapped P-Value	Bonferroni-Corrected P-Value
GLUTATHIONE	144	0.147931159847502	0.0014	0.031325
ACETAMINOPHEN	4257	0.0378058935203085	0	0
ACETYLCYSTEINE	344	0.105493332565543	6e-04	0.0170863636363636
ADEFOVIR DIPIVOXIL, ADEFOVIR	96	0.18906231576465	9e-04	0.022554
ADENOSINE	269	0.102338312317628	0.0023	0.0430134328358209
ADENOSINE MONOPHOSPHATE, ADENOSINE	609	0.0736639361354242	0.0015	0.0324051724137931
ZINC	1817	0.0504798287499066	1e-04	0.00432068965517241
ALUMINUM	133	0.146544731123883	0.0026	0.0479088235294118
AMOXICILLIN	5	0.817002711944346	3e-04	0.01074
POTASSIUM	2232	0.0515432662257063	0	0
ARSENIC TRIOXIDE	2397	0.0587744614738474	0	0
AZATHIOPRINE	127	0.172314771230179	4e-04	0.0128512820512821
BENZOYL PEROXIDE	9	0.671166922139685	1e-04	0.00432068965517241
ESTRADIOL	4030	0.0392606974632831	0	0
SIMVASTATIN	345	0.102267985215033	7e-04	0.0186617021276596
HEPARIN	76	0.201638026796741	0.0021	0.0404815384615385
CAPSAICIN	190	0.132492444411347	0.0018	0.0369737704918033
CARBAMAZEPINE	1859	0.0684889788451596	0	0
CELECOXIB	101	0.198874945860345	8e-04	0.0208833333333333
CIDOFOVIR	251	0.137125592665302	1e-04	0.00432068965517241
COPPER	6405	0.0276347708764625	0	0
CUPRIC CHLORIDE	180	0.168299728805565	0	0
CYCLOSPORINE	6697	0.0460001175761006	0	0
DAUNORUBICIN	152	0.157381980774362	3e-04	0.01074
CISPLATIN	2198	0.0441171879249651	5e-04	0.0156625
CALCITRIOL	2217	0.0563232244518871	0	0
DISULFIRAM	505	0.0958116045067542	0	0
DOXORUBICIN	796	0.0827711840655939	0	0
ETOPOSIDE	439	0.0851270386249956	0.0018	0.0369737704918033
EUGENOL	151	0.146555877532248	0.0013	0.0296163636363636
FLUOROURACIL	1100	0.0565758754863813	6e-04	0.0170863636363636
FORMALDEHYDE	2841	0.0549470354691841	0	0
GADODIAMIDE	39	0.27530316635375	0.002	0.0397777777777778
GEFITINIB	92	0.20319717219565	6e-04	0.0170863636363636
GEMCITABINE	228	0.148013516280975	0	0
GOLD SODIUM THIOMALATE	82	0.268745632274151	0	0
IFOSFAMIDE	204	0.163148421731622	1e-04	0.00432068965517241
INDOMETHACIN	304	0.111326634148158	0.001	0.0236415094339623
IRINOTECAN	508	0.0911008117264436	2e-04	0.00808387096774194
IRON	172	0.132327254080942	0.002	0.0397777777777778
METHOXSALEN	23	0.367622255373905	9e-04	0.022554
METHYLPREDNISOLONE	92	0.23975459210614	0	0
MIFEPRISTONE	306	0.123169206369023	0	0
NIMESULIDE	70	0.231941987973116	2e-04	0.00808387096774194
NITROPRUSSIDE	57	0.243078956677155	0.001	0.0236415094339623
OLEIC ACID	41	0.275680790058697	0.0021	0.0404815384615385
OXYGEN	1465	0.0513629140101564	1e-04	0.00432068965517241
PACLITAXEL	539	0.0827311469334815	4e-04	0.0128512820512821
PENICILLAMINE	48	0.272513559721731	0.001	0.0236415094339623
PF-2341066	1	0.998938804386275	0.0011	0.0255240740740741
PIROXICAM	562	0.0785775698746329	7e-04	0.0186617021276596
PREDNISOLONE	119	0.168007776156094	0.0015	0.0324051724137931
PROGESTERONE	1676	0.0627164919253735	0	0
ISOTRETINOIN	695	0.0724203657943825	7e-04	0.0186617021276596
SUCCIMER	260	0.136877908084134	0	0
SULFAPYRIDINE	7	0.648441053110314	4e-04	0.0128512820512821
SURAMIN	22	0.361042329913925	0.0023	0.0430134328358209
TESTOSTERONE	1713	0.0488748827863086	3e-04	0.01074
THALIDOMIDE	133	0.163575280613986	6e-04	0.0170863636363636
TRETINOIN	3840	0.0427878308866879	0	0
VALPROIC ACID	9378	0.035832910311054	0	0
VANCOMYCIN	5	0.800731045867233	3e-04	0.01074
VINBLASTINE	201	0.125457783597048	0.0018	0.0369737704918033
VINCRISTINE	1026	0.0831100961143967	0	0
RIBOFLAVIN	18	0.456353417442912	4e-04	0.0128512820512821
VITAMIN E	1354	0.0747306909161969	0	0
VORINOSTAT	871	0.0835798829584763	0	0
ZIDOVUDINE	346	0.140658173012371	0	0
